# Supplementary material for: 4,6-Dichloro-5-methoxy­pyrimidine
Source: Acta Crystallogr Sect E Struct Rep Online. 2010 Jan 20;66(Pt 2):o408. doi: 10.1107/S1600536810001637 (PMC2979864; doi:10.1107/S1600536810001637)
Supplement: Supplementary file 1 [file e-66-0o408-sup1.cif]

##############################################################################
###                                                                        ###
###        Electronic paper (Acta Crystallographica Section E)             ###
###                                                                        ###
##############################################################################
#                                                                            #
# This CIF contains the data in a paper accepted for publication in Acta     #
# Crystallographica Section E. It conforms to the requirements of Notes      #
# for Authors for Section E, and has been peer reviewed under the auspices   #
# of the IUCr Commission on Journals.                                        #
#                                                                            #
# Full details of the Crystallographic Information File format               #
# are given in the paper "The Crystallographic Information File (CIF):       #
# a New Standard Archive File for Crystallography" by S. R. Hall, F. H.      #
# Allen and I. D. Brown [Acta Cryst. (1991), A47, 655-685].                  #
#                                                                            #
# The current version of the core CIF dictionary is obtainable from          #
# ftp://ftp.iucr.org/pub/cif_core.dic. The current version number is 2.4.    #
#                                                                            #
# Software is freely available for graphical display of the structure(s) in  #
# this CIF.  For information consult the CIF home page http://www.iucr.org/  #
# cif/home.html                                                              #
#                                                                            #
# This file may be used for bona fide research purposes within the           #
# scientific community so long as proper attribution is given to the journal # 
# article from which it was obtained.                                        #
#                                                                            #
##############################################################################
                                             
data_global
_audit_creation_method     'form.cif (version 2.0)'
_journal_data_validation_number     ?
_journal_date_recd_electronic     2010-01-10
_journal_date_accepted     2010-01-13
_journal_name_full     'Acta Crystallographica, Section E'
_journal_year     2010
_journal_volume     66
_journal_issue      2
_journal_page_first     o408
_journal_page_last     o408
_journal_paper_category     QO
_journal_coeditor_code     HB5305
_publ_contact_author_name     'Prof. Fun, Hoong-Kun'
_publ_contact_author_address
;
      X-ray Crystallography Unit
      School of Physics
      Universiti Sains Malaysia
      11800 USM, Penang
      MALAYSIA
;
_publ_contact_author_email     'hkfun@usm.my'
_publ_contact_author_fax     '6 04 6579150'
_publ_contact_author_phone     '6 04 6533652'
_publ_section_title
;
4,6-Dichloro-5-methoxypyrimidine
;
loop_
    _publ_author_name
    _publ_author_footnote
    _publ_author_address
    'Hoong-Kun Fun'
;
      Thomson Reuters ResearcherID: A-3561-2009.
;
;     X-ray Crystallography Unit
      School of Physics
      Universiti Sains Malaysia
      11800 USM, Penang
      Malaysia
;
    'Chin Sing Yeap'
;
      Thomson Reuters ResearcherID: A-5523-2009.
;
;
      X-ray Crystallography Unit
      School of Physics
      Universiti Sains Malaysia
      11800 USM, Penang
      Malaysia
;
    'C. S. Chidan Kumar' ?
;
      Department of Studies in Chemistry
      University of Mysore
      Manasagangotri
      Mysore 570 006
      India
;
    'H. S. Yathirajan' ?
;
      Department of Studies in Chemistry
      University of Mysore
      Manasagangotri
      Mysore 570 006
      India
;
    'M. S. Siddegowda' ?
;
      Department of Studies in Chemistry
      University of Mysore
      Manasagangotri
      Mysore 570 006
      India
;
data_I
_audit_creation_method     SHELXL-97
_chemical_name_systematic
;
4,6-Dichloro-5-methoxypyrimidine
;
_chemical_name_common     ?
_chemical_formula_moiety     'C5 H4 Cl2 N2 O'
_chemical_formula_sum     'C5 H4 Cl2 N2 O'
_chemical_formula_iupac     'C5 H4 Cl2 N2 O'
_chemical_formula_weight     179.00
_chemical_melting_point     ?
_symmetry_cell_setting     Orthorhombic
_symmetry_space_group_name_H-M     'P n a 21'
_symmetry_space_group_name_Hall     'P 2c -2n'
loop_
    _symmetry_equiv_pos_as_xyz
    'x, y, z'
    '-x, -y, z+1/2'
    'x+1/2, -y+1/2, z'
    '-x+1/2, y+1/2, z+1/2'
_cell_length_a     13.6545(19)
_cell_length_b     3.9290(6)
_cell_length_c     13.0275(18)
_cell_angle_alpha     90.00
_cell_angle_beta     90.00
_cell_angle_gamma     90.00
_cell_volume     698.91(17)
_cell_formula_units_Z     4
_cell_measurement_reflns_used     1997
_cell_measurement_theta_min     2.98
_cell_measurement_theta_max     32.17
_cell_measurement_temperature     100.00(10)
_exptl_crystal_description     'block'
_exptl_crystal_colour     'colourless'
_exptl_crystal_size_max     0.29
_exptl_crystal_size_mid     0.20
_exptl_crystal_size_min     0.09
_exptl_crystal_density_diffrn     1.701
_exptl_crystal_density_meas     ?
_exptl_crystal_density_method     'not measured'
_exptl_crystal_F_000     360
_exptl_absorpt_coefficient_mu     0.851
_exptl_absorpt_correction_type     'multi-scan'
_exptl_absorpt_process_details     '(<i>SADABS</i>; Bruker, 2009)'
_exptl_absorpt_correction_T_min     0.787
_exptl_absorpt_correction_T_max     0.926
_exptl_special_details
;
The crystal was placed in the cold stream of an Oxford Cyrosystems Cobra
open-flow nitrogen cryostat (Cosier & Glazer, 1986) operating at 100.0 (1) K.
;
_diffrn_ambient_temperature     100
_diffrn_radiation_type     MoK\a
_diffrn_radiation_wavelength     0.71073
_diffrn_radiation_source     'fine-focus sealed tube'
_diffrn_radiation_monochromator     graphite
_diffrn_measurement_device_type     'Bruker APEX Duo CCD'
_diffrn_measurement_method     '\f and \w scans'
_diffrn_detector_area_resol_mean     ?
_diffrn_reflns_number     4505
_diffrn_reflns_av_R_equivalents     0.0238
_diffrn_reflns_av_sigmaI/netI     0.0277
_diffrn_reflns_theta_min     2.98
_diffrn_reflns_theta_max     30.00
_diffrn_reflns_theta_full     30.00
_diffrn_measured_fraction_theta_max     0.994
_diffrn_measured_fraction_theta_full     0.994
_diffrn_reflns_limit_h_min     -19
_diffrn_reflns_limit_h_max     17
_diffrn_reflns_limit_k_min     -5
_diffrn_reflns_limit_k_max     4
_diffrn_reflns_limit_l_min     -18
_diffrn_reflns_limit_l_max     13
_diffrn_standards_number     0
_diffrn_standards_interval_count     .
_diffrn_standards_interval_time     .
_diffrn_standards_decay_%     ?
_refine_special_details
;
Refinement of <i>F</i>^2^ against ALL reflections. The weighted <i>R</i>-factor
<i>wR</i> and goodness of fit <i>S</i> are based on <i>F</i>^2^, conventional
<i>R</i>-factors <i>R</i> are based on <i>F</i>, with <i>F</i> set to zero for
negative <i>F</i>^2^. The threshold expression of <i>F</i>^2^ >
\s(<i>F</i>^2^) is used only for calculating <i>R</i>-factors(gt) <i>etc</i>.
and is not relevant to the choice of reflections for refinement.
<i>R</i>-factors based on <i>F</i>^2^ are statistically about twice as large
as those based on <i>F</i>, and <i>R</i>- factors based on ALL data will be
even larger.
;
_reflns_number_total     1520
_reflns_number_gt     1415
_reflns_threshold_expression     I>2\s(I)
_refine_ls_structure_factor_coef     Fsqd
_refine_ls_matrix_type     full
_refine_ls_R_factor_all     0.0277
_refine_ls_R_factor_gt     0.0238
_refine_ls_wR_factor_gt     0.0515
_refine_ls_wR_factor_ref     0.0541
_refine_ls_goodness_of_fit_ref     1.082
_refine_ls_restrained_S_all     1.081
_refine_ls_number_reflns     1520
_refine_ls_number_parameters     92
_refine_ls_number_restraints     1
_refine_ls_hydrogen_treatment     constr
_refine_ls_weighting_scheme     calc
_refine_ls_weighting_details
         'calc w=1/[\s^2^(Fo^2^)+(0.0274P)^2^+0.0046P] where P=(Fo^2^+2Fc^2^)/3'
_atom_sites_solution_hydrogens     geom
_atom_sites_solution_primary     direct
_atom_sites_solution_secondary     difmap
_refine_ls_shift/su_max     0.001
_refine_ls_shift/su_mean     0.000
_refine_diff_density_max     0.267
_refine_diff_density_min     -0.189
_refine_ls_extinction_method     none
_refine_ls_extinction_coef     ?
_refine_ls_abs_structure_details     'Flack (1983), 459 Friedel pairs'
_refine_ls_abs_structure_Flack     -0.02(6)
loop_
    _atom_type_symbol
    _atom_type_description
    _atom_type_scat_dispersion_real
    _atom_type_scat_dispersion_imag
    _atom_type_scat_source
    'C' 'C' 0.0033 0.0016
                         'International Tables Vol C Tables 4.2.6.8 and 6.1.1.4'
    'H' 'H' 0.0000 0.0000
                         'International Tables Vol C Tables 4.2.6.8 and 6.1.1.4'
    'N' 'N' 0.0061 0.0033
                         'International Tables Vol C Tables 4.2.6.8 and 6.1.1.4'
    'O' 'O' 0.0106 0.0060
                         'International Tables Vol C Tables 4.2.6.8 and 6.1.1.4'
    'Cl' 'Cl' 0.1484 0.1585
                         'International Tables Vol C Tables 4.2.6.8 and 6.1.1.4'
_computing_data_collection     'APEX2 (Bruker, 2009)'
_computing_cell_refinement     'SAINT (Bruker, 2009)'
_computing_data_reduction     'SAINT (Bruker, 2009)'
_computing_structure_solution     'SHELXTL (Sheldrick, 2008)'
_computing_structure_refinement     'SHELXTL (Sheldrick, 2008)'
_computing_molecular_graphics     'SHELXTL (Sheldrick, 2008)'
_computing_publication_material
;
SHELXTL (Sheldrick, 2008) and PLATON (Spek, 2009)
;
loop_
    _atom_site_type_symbol
    _atom_site_label
    _atom_site_fract_x
    _atom_site_fract_y
    _atom_site_fract_z
    _atom_site_U_iso_or_equiv
    _atom_site_adp_type
    _atom_site_calc_flag
    _atom_site_refinement_flags
    _atom_site_occupancy
    _atom_site_disorder_assembly
    _atom_site_disorder_group
    Cl Cl1 1.00227(3) 0.39313(10) 0.31491(4) 0.01880(10) Uani d . 1 . .
    Cl Cl2 0.68657(3) -0.13063(10) 0.50590(3) 0.01823(10) Uani d . 1 . .
    O O1 0.87265(8) 0.2620(3) 0.49779(10) 0.0158(2) Uani d . 1 . .
    N N1 0.85636(12) 0.0895(4) 0.22384(12) 0.0173(3) Uani d . 1 . .
    N N2 0.71682(10) -0.1454(3) 0.30807(13) 0.0164(3) Uani d . 1 . .
    C C1 0.89051(11) 0.1878(4) 0.31413(16) 0.0146(3) Uani d . 1 . .
    C C2 0.77002(14) -0.0714(5) 0.22517(14) 0.0176(4) Uani d . 1 . .
    H H2A 0.7446 -0.1382 0.1621 0.021 Uiso calc R 1 . .
    C C3 0.75310(13) -0.0416(4) 0.39696(13) 0.0134(3) Uani d . 1 . .
    C C4 0.84177(14) 0.1346(4) 0.40704(14) 0.0136(3) Uani d . 1 . .
    C C5 0.94496(15) 0.0608(5) 0.55200(16) 0.0225(4) Uani d . 1 . .
    H H5A 0.9966 -0.0013 0.5057 0.034 Uiso calc R 1 . .
    H H5B 0.9147 -0.1413 0.5786 0.034 Uiso calc R 1 . .
    H H5C 0.9715 0.1917 0.6077 0.034 Uiso calc R 1 . .
loop_
    _atom_site_aniso_label
    _atom_site_aniso_U_11
    _atom_site_aniso_U_22
    _atom_site_aniso_U_33
    _atom_site_aniso_U_12
    _atom_site_aniso_U_13
    _atom_site_aniso_U_23
    Cl1 0.01301(17) 0.02330(19) 0.02010(18) -0.00290(14) 0.00081(16) 0.0021(2)
    Cl2 0.01565(17) 0.02443(19) 0.01463(17) -0.00177(15) 0.00211(17) 0.00248(19)
    O1 0.0159(5) 0.0185(5) 0.0130(5) 0.0029(4) -0.0029(6) -0.0044(6)
    N1 0.0148(7) 0.0222(8) 0.0150(7) 0.0019(6) -0.0012(6) -0.0009(6)
    N2 0.0152(6) 0.0182(7) 0.0159(7) 0.0014(5) -0.0030(7) -0.0010(6)
    C1 0.0114(6) 0.0150(7) 0.0174(7) 0.0020(5) 0.0012(8) 0.0010(7)
    C2 0.0172(9) 0.0213(10) 0.0145(8) 0.0015(7) -0.0028(7) -0.0019(7)
    C3 0.0127(8) 0.0144(8) 0.0130(7) 0.0017(6) 0.0005(7) 0.0016(6)
    C4 0.0133(8) 0.0133(7) 0.0142(8) 0.0030(5) -0.0015(6) -0.0003(6)
    C5 0.0261(10) 0.0243(9) 0.0170(8) 0.0052(7) -0.0097(8) -0.0013(8)
_geom_special_details
;
All e.s.d.'s (except the e.s.d. in the dihedral angle between two l.s. planes)
are estimated using the full covariance matrix. The cell e.s.d.'s are taken
into account individually in the estimation of e.s.d.'s in distances, angles
and torsion angles; correlations between e.s.d.'s in cell parameters are only
used when they are defined by crystal symmetry. An approximate (isotropic)
treatment of cell e.s.d.'s is used for estimating e.s.d.'s involving l.s.
planes.
;
loop_
    _geom_bond_atom_site_label_1
    _geom_bond_atom_site_label_2
    _geom_bond_site_symmetry_2
    _geom_bond_distance
    _geom_bond_publ_flag
    Cl1 C1 . 1.7262(16) ?
    Cl2 C3 . 1.7210(19) ?
    O1 C4 . 1.351(2) ?
    O1 C5 . 1.449(2) ?
    N1 C1 . 1.323(2) ?
    N1 C2 . 1.338(2) ?
    N2 C3 . 1.324(2) ?
    N2 C2 . 1.334(2) ?
    C1 C4 . 1.397(3) ?
    C2 H2A . 0.9300 ?
    C3 C4 . 1.401(3) ?
    C5 H5A . 0.9600 ?
    C5 H5B . 0.9600 ?
    C5 H5C . 0.9600 ?
loop_
    _geom_angle_atom_site_label_1
    _geom_angle_atom_site_label_2
    _geom_angle_atom_site_label_3
    _geom_angle_site_symmetry_1
    _geom_angle_site_symmetry_3
    _geom_angle
    _geom_angle_publ_flag
    C4 O1 C5 . . 115.92(13) ?
    C1 N1 C2 . . 115.91(16) ?
    C3 N2 C2 . . 115.93(14) ?
    N1 C1 C4 . . 123.97(15) ?
    N1 C1 Cl1 . . 116.95(14) ?
    C4 C1 Cl1 . . 119.08(14) ?
    N2 C2 N1 . . 126.41(17) ?
    N2 C2 H2A . . 116.8 ?
    N1 C2 H2A . . 116.8 ?
    N2 C3 C4 . . 123.89(16) ?
    N2 C3 Cl2 . . 117.46(14) ?
    C4 C3 Cl2 . . 118.65(14) ?
    O1 C4 C1 . . 123.64(16) ?
    O1 C4 C3 . . 122.32(16) ?
    C1 C4 C3 . . 113.86(16) ?
    O1 C5 H5A . . 109.5 ?
    O1 C5 H5B . . 109.5 ?
    H5A C5 H5B . . 109.5 ?
    O1 C5 H5C . . 109.5 ?
    H5A C5 H5C . . 109.5 ?
    H5B C5 H5C . . 109.5 ?
loop_
    _geom_torsion_atom_site_label_1
    _geom_torsion_atom_site_label_2
    _geom_torsion_atom_site_label_3
    _geom_torsion_atom_site_label_4
    _geom_torsion_site_symmetry_1
    _geom_torsion_site_symmetry_2
    _geom_torsion_site_symmetry_3
    _geom_torsion_site_symmetry_4
    _geom_torsion
    _geom_torsion_publ_flag
    C2 N1 C1 C4 . . . . -0.4(2) ?
    C2 N1 C1 Cl1 . . . . 179.51(12) ?
    C3 N2 C2 N1 . . . . 1.5(2) ?
    C1 N1 C2 N2 . . . . -1.1(3) ?
    C2 N2 C3 C4 . . . . -0.3(2) ?
    C2 N2 C3 Cl2 . . . . 179.80(13) ?
    C5 O1 C4 C1 . . . . -85.2(2) ?
    C5 O1 C4 C3 . . . . 99.96(19) ?
    N1 C1 C4 O1 . . . . -173.85(16) ?
    Cl1 C1 C4 O1 . . . . 6.2(2) ?
    N1 C1 C4 C3 . . . . 1.4(2) ?
    Cl1 C1 C4 C3 . . . . -178.53(12) ?
    N2 C3 C4 O1 . . . . 174.29(15) ?
    Cl2 C3 C4 O1 . . . . -5.8(2) ?
    N2 C3 C4 C1 . . . . -1.0(2) ?
    Cl2 C3 C4 C1 . . . . 178.89(12) ?
