# Supplementary material for: 4,6-Dichloro-5-methoxy­pyrimidine
Source: Acta Crystallogr Sect E Struct Rep Online. 2010 Jan 20;66(Pt 2):o408. doi: 10.1107/S1600536810001637 (PMC2979864; doi:10.1107/S1600536810001637)
Supplement: Supplementary file 2 [file e-66-0o408-Isup2.hkl]

# 
# h,k,l, Fc-squared, Fo-squared, sigma(Fo-squared) and status flag 
# 
data_I
_shelx_title ' hsy4m in Pna2(1) (100K)' 
_shelx_refln_list_code          4 
_shelx_F_calc_maximum      108.36 
_exptl_crystal_F_000       360.00 
_reflns_d_resolution_high  0.7107 
 
loop_ 
 _symmetry_equiv_pos_as_xyz 
 'x, y, z' 
 '-x, -y, z+1/2' 
 'x+1/2, -y+1/2, z' 
 '-x+1/2, y+1/2, z+1/2' 
 
_cell_length_a    13.6545 
_cell_length_b     3.9290 
_cell_length_c    13.0275 
_cell_angle_alpha  90.000 
_cell_angle_beta   90.000 
_cell_angle_gamma  90.000 
 
_shelx_F_squared_multiplier     1.000 
 
loop_ 
 _refln_index_h 
 _refln_index_k 
 _refln_index_l 
 _refln_F_squared_calc 
 _refln_F_squared_meas 
 _refln_F_squared_sigma 
 _refln_observed_status 
   0   0 -18      215.78      203.71     12.85 o 
   2   0 -18      669.16      717.76     19.46 o 
   1   1 -18       56.17       53.40      5.77 o 
   2   0 -17       47.31       52.98      5.29 o 
   4   0 -17      328.88      361.52     10.25 o 
   6   0 -17      125.79      126.34     11.73 o 
   0   1 -17      170.82      177.57     12.05 o 
   1   1 -17      164.05      176.13     11.95 o 
   2   1 -17      156.97      172.22      6.85 o 
   3   1 -17       58.95       66.19      4.73 o 
   4   1 -17       41.18       41.58      4.87 o 
   5   1 -17       13.16        7.33      3.96 o 
   6   1 -17       64.14       63.95      5.56 o 
   1   2 -17      123.89      128.98     12.33 o 
   0   0 -16      905.10      871.16     21.24 o 
   2   0 -16      132.18      138.77      7.02 o 
   4   0 -16       88.56       85.18      5.87 o 
   6   0 -16      375.25      380.72     15.66 o 
   8   0 -16        8.96       11.05      7.62 o 
   1   1 -16      327.73      356.46      8.07 o 
   2   1 -16      157.41      169.68      6.52 o 
   3   1 -16       43.75       46.94      4.15 o 
   4   1 -16      114.30      112.43      6.33 o 
   5   1 -16      597.66      632.00     12.42 o 
   6   1 -16       34.65       33.05      4.55 o 
   7   1 -16       74.41       73.22      5.81 o 
   8   1 -16       85.12      111.54      6.87 o 
   0   2 -16       93.10       92.71      9.21 o 
   1   2 -16      263.35      272.56      9.16 o 
   2   2 -16       78.46       87.21      7.13 o 
   3   2 -16       24.55       20.66      6.90 o 
   4   2 -16       35.70       35.77      5.84 o 
   5   2 -16      186.31      189.03     10.41 o 
   6   2 -16       17.92       16.48      4.81 o 
   2   0 -15      253.10      254.85      7.88 o 
   4   0 -15      520.45      558.96     11.68 o 
   6   0 -15      514.75      526.26     13.75 o 
   8   0 -15       24.29       41.40     12.69 o 
  10   0 -15      203.94      210.18     14.67 o 
   0   1 -15       51.72       46.46      4.55 o 
   1   1 -15      119.75      119.12      4.54 o 
   2   1 -15      431.96      447.31      8.65 o 
   3   1 -15       31.31       31.44      3.63 o 
   4   1 -15       99.85      100.28      5.16 o 
   5   1 -15       21.34       27.47      4.04 o 
   6   1 -15       41.89       44.51      4.68 o 
   7   1 -15       82.41       84.14      5.78 o 
   8   1 -15      533.38      545.38     15.67 o 
   9   1 -15      148.82      149.22      7.46 o 
  10   1 -15       91.91       97.42      6.59 o 
   1   2 -15      159.34      159.89      7.45 o 
   2   2 -15       21.21       28.56      4.19 o 
   3   2 -15      633.63      639.21     15.72 o 
   4   2 -15        9.80       11.56      4.45 o 
   5   2 -15       92.80       98.87      7.08 o 
   6   2 -15       38.98       43.37      4.86 o 
   7   2 -15      480.25      494.21     11.28 o 
   8   2 -15        0.54        2.79      3.68 o 
   0   3 -15       80.81       70.21     12.13 o 
   1   3 -15      162.62      180.49     11.32 o 
   2   3 -15      187.01      191.48     10.37 o 
   3   3 -15       56.83       61.32      6.60 o 
   0   0 -14      571.38      584.33     16.16 o 
   2   0 -14      668.47      671.02     12.31 o 
   4   0 -14      724.98      722.41     13.54 o 
   6   0 -14      159.61      173.89      8.32 o 
   8   0 -14      689.66      662.03     20.27 o 
  10   0 -14      419.32      435.97     17.72 o 
  12   0 -14      202.82      205.11     14.44 o 
   1   1 -14      198.16      197.74      4.94 o 
   2   1 -14      161.47      154.26      4.55 o 
   3   1 -14      378.79      375.28      7.77 o 
   4   1 -14      201.70      205.82      7.59 o 
   5   1 -14      241.05      243.83      7.35 o 
   6   1 -14       20.15       19.44      3.67 o 
   7   1 -14      150.33      156.93      6.88 o 
   8   1 -14       73.46       78.63      5.50 o 
   9   1 -14      223.02      217.30      7.95 o 
  10   1 -14       17.16        7.50      4.02 o 
  11   1 -14      108.16      106.87      6.66 o 
   0   2 -14       62.32       55.04      8.67 o 
   1   2 -14      361.09      364.94      9.70 o 
   2   2 -14        1.39       -2.25      2.60 o 
   3   2 -14       78.30       87.73      6.69 o 
   4   2 -14       11.81        9.75      3.46 o 
   5   2 -14       38.97       32.24      4.16 o 
   6   2 -14       31.89       30.64      4.39 o 
   7   2 -14      279.77      288.01      8.62 o 
   8   2 -14       50.13       52.38      5.18 o 
   9   2 -14      178.29      191.66      8.06 o 
  10   2 -14        1.27       -4.03      3.99 o 
   1   3 -14       22.89       27.55      5.90 o 
   2   3 -14       15.79       25.59      5.87 o 
   3   3 -14      220.11      226.50      8.34 o 
   4   3 -14       79.57       90.28      6.33 o 
   5   3 -14      177.78      193.96      8.45 o 
   6   3 -14       20.68       18.99      4.18 o 
   2   0 -13      393.06      374.84      8.60 o 
   4   0 -13      281.89      291.36      7.82 o 
   6   0 -13      149.55      158.75      9.70 o 
   8   0 -13        2.41        1.14      3.36 o 
  10   0 -13      286.98      270.29     14.10 o 
  12   0 -13      134.61      154.55     19.96 o 
   0   1 -13      648.69      652.10     16.02 o 
   1   1 -13        7.63        6.69      2.10 o 
   2   1 -13       80.12       80.97      3.55 o 
   3   1 -13       14.69       13.07      3.24 o 
   4   1 -13       40.09       39.87      3.47 o 
   5   1 -13      189.25      186.65      6.49 o 
   6   1 -13      501.82      477.22      9.69 o 
   7   1 -13      246.48      238.78      7.35 o 
   8   1 -13       43.60       37.58      4.74 o 
   9   1 -13      331.20      313.36      8.62 o 
  10   1 -13      323.17      315.19      8.79 o 
  11   1 -13       52.69       46.79      5.50 o 
  12   1 -13      132.89      147.12      8.28 o 
  13   1 -13       42.54       45.29      7.96 o 
   1   2 -13      261.86      263.89     10.30 o 
   2   2 -13       38.23       36.75      4.03 o 
   3   2 -13       16.42       18.74      2.91 o 
   4   2 -13        9.09       11.16      2.73 o 
   5   2 -13     1033.19     1014.07     13.23 o 
   6   2 -13       23.19       19.51      3.77 o 
   7   2 -13       88.55       90.60      6.34 o 
   8   2 -13        4.10        7.22      3.86 o 
   9   2 -13       64.51       71.46      6.28 o 
  10   2 -13       61.42       71.28      6.30 o 
  11   2 -13      762.15      750.09     15.80 o 
   0   3 -13      520.34      527.48     19.36 o 
   1   3 -13       50.65       63.74      6.14 o 
   2   3 -13      148.51      136.06      7.07 o 
   3   3 -13       52.30       56.63      5.91 o 
   4   3 -13       62.37       64.16      6.08 o 
   5   3 -13       24.70       27.80      5.80 o 
   6   3 -13      560.51      570.27     12.70 o 
   7   3 -13      119.20      129.01      7.22 o 
   8   3 -13       27.11       36.87      4.77 o 
   0   0 -12     3278.60     3168.25     46.40 o 
   2   0 -12      339.79      324.22      7.71 o 
   4   0 -12      516.88      495.47      9.60 o 
   6   0 -12      535.00      540.22     12.42 o 
   8   0 -12     1427.21     1343.65     23.24 o 
  10   0 -12      198.11      195.30     12.59 o 
  12   0 -12      251.63      250.97     13.50 o 
  14   0 -12      432.36      387.64     16.95 o 
   1   1 -12      156.22      163.13      4.24 o 
   2   1 -12      428.43      424.18      6.32 o 
   3   1 -12      834.68      861.62     10.31 o 
   4   1 -12      320.97      312.07      5.49 o 
   5   1 -12      312.65      285.94      7.26 o 
   6   1 -12       98.59       91.93      5.13 o 
   7   1 -12      213.52      213.00      6.79 o 
   8   1 -12        9.32        7.32      3.17 o 
   9   1 -12      314.74      314.21     11.57 o 
  10   1 -12       64.98       64.94      5.58 o 
  11   1 -12      239.48      239.50      8.92 o 
  12   1 -12      143.72      135.87      7.75 o 
  13   1 -12      138.91      125.80      7.85 o 
  14   1 -12       55.75       42.15      7.83 o 
   0   2 -12      198.00      193.97      9.66 o 
   1   2 -12      225.81      231.19      7.29 o 
   2   2 -12        3.59        2.59      2.04 o 
   3   2 -12      176.54      170.49      5.22 o 
   4   2 -12      207.55      195.36      5.66 o 
   5   2 -12      233.89      237.35      6.21 o 
   6   2 -12        0.26        2.24      2.50 o 
   7   2 -12      375.43      355.89      8.30 o 
   8   2 -12       25.78       24.18      5.37 o 
   9   2 -12      157.52      149.50      7.77 o 
  10   2 -12       45.73       48.98      8.28 o 
  11   2 -12       22.98       14.45      4.61 o 
  12   2 -12       95.21      103.79      7.32 o 
   1   3 -12       16.95       17.92      3.38 o 
   2   3 -12        0.12        3.96      3.75 o 
   3   3 -12      203.99      200.40      8.99 o 
   4   3 -12      143.22      137.43      6.91 o 
   5   3 -12      129.27      133.21      7.00 o 
   6   3 -12       92.47       90.59      5.87 o 
   7   3 -12        5.39        5.99      4.69 o 
   8   3 -12       37.63       41.57      4.40 o 
   9   3 -12       72.03       82.74      5.55 o 
  10   3 -12      116.69      120.12      7.49 o 
   0   4 -12      168.58      162.42     11.47 o 
   1   4 -12       12.02        7.33      3.89 o 
   2   4 -12      138.23      151.39      9.05 o 
   3   4 -12       25.92       26.03      4.84 o 
   4   4 -12       61.54       67.09      5.50 o 
   2   0 -11      194.76      183.67      5.83 o 
   4   0 -11      184.41      168.99      5.82 o 
   6   0 -11     1521.81     1420.29     21.17 o 
   8   0 -11        4.23       -3.25      2.61 o 
  10   0 -11      481.72      469.72     11.94 o 
  12   0 -11      549.06      559.78     27.14 o 
  14   0 -11      158.59      133.45     17.09 o 
   0   1 -11      187.94      190.53      6.10 o 
   1   1 -11     1145.01     1138.08     10.92 o 
   2   1 -11      867.77      847.20      9.52 o 
   3   1 -11      224.10      230.41      4.17 o 
   4   1 -11      111.84       94.73      3.25 o 
   5   1 -11      148.66      150.60      6.66 o 
   6   1 -11      167.74      151.16      7.15 o 
   7   1 -11      117.26      112.85      6.08 o 
   8   1 -11     1301.60     1240.94     18.03 o 
   9   1 -11       68.34       64.95      5.13 o 
  10   1 -11       36.03       31.33      4.35 o 
  11   1 -11       32.89       36.76      4.78 o 
  12   1 -11       44.81       48.41      5.23 o 
  13   1 -11       84.42       87.51      6.68 o 
  14   1 -11      203.65      189.11      8.84 o 
   1   2 -11       59.61       65.73      3.31 o 
   2   2 -11       61.80       61.85      3.22 o 
   3   2 -11     2435.13     2463.55     22.48 o 
   4   2 -11       73.21       84.73      4.56 o 
   5   2 -11      114.28      108.47      5.14 o 
   6   2 -11      107.74      108.18      5.20 o 
   7   2 -11      203.83      205.86      6.60 o 
   8   2 -11        5.01        4.05      2.67 o 
   9   2 -11      509.63      534.63     11.89 o 
  10   2 -11        4.84        3.65      3.52 o 
  11   2 -11      128.48      128.61      8.02 o 
  12   2 -11       16.74       24.30      4.88 o 
  13   2 -11      424.81      442.61     12.18 o 
   0   3 -11       69.01       76.69      7.44 o 
   1   3 -11      312.18      291.29     10.20 o 
   2   3 -11      539.42      521.59     14.11 o 
   3   3 -11        6.21        6.23      3.16 o 
   4   3 -11       74.20       74.79      5.18 o 
   5   3 -11       64.20       57.68      4.75 o 
   6   3 -11      382.84      379.37      9.62 o 
   7   3 -11      190.45      194.72      6.74 o 
   8   3 -11      260.37      281.00      7.95 o 
   9   3 -11       99.15      110.29      5.94 o 
  10   3 -11       51.31       43.80      4.50 o 
  11   3 -11       48.44       45.82      5.19 o 
   1   4 -11       94.76       92.34     10.48 o 
   2   4 -11       74.88       76.41      6.39 o 
   3   4 -11       11.92       14.53      4.14 o 
   4   4 -11       89.55       92.58      6.12 o 
   5   4 -11       67.58       63.62      5.26 o 
   6   4 -11       77.94       80.43      8.46 o 
   0   0 -10     8306.68     8114.37    101.36 o 
   2   0 -10      456.23      444.73      8.26 o 
   4   0 -10      302.95      291.12      6.94 o 
   6   0 -10     1747.23     1781.07     24.20 o 
   8   0 -10      380.26      340.39     14.12 o 
  10   0 -10      920.67      955.61     20.70 o 
  12   0 -10      243.89      248.06     18.90 o 
  14   0 -10      166.75      144.59     17.00 o 
  16   0 -10      447.56      462.34     27.53 o 
   1   1 -10      583.13      570.31      6.75 o 
   2   1 -10     1142.96     1162.06      9.86 o 
   3   1 -10      347.12      352.48      4.92 o 
   4   1 -10      765.11      747.03      7.46 o 
   5   1 -10     1139.29     1056.37     14.40 o 
   6   1 -10        2.48        2.31      2.01 o 
   7   1 -10       37.98       37.12      3.19 o 
   8   1 -10        4.10       -1.26      2.64 o 
   9   1 -10       85.16       82.37      5.43 o 
  10   1 -10       15.54       16.20      3.68 o 
  11   1 -10      716.56      702.61     13.39 o 
  12   1 -10       98.94      111.28      6.63 o 
  13   1 -10       18.12       21.40      4.45 o 
  14   1 -10       95.05      100.69      6.81 o 
  15   1 -10      332.34      348.98     10.83 o 
   0   2 -10      142.43      147.18      5.65 o 
   1   2 -10      556.71      528.05      7.35 o 
   2   2 -10        7.91        8.63      1.95 o 
   3   2 -10      409.24      402.60      7.82 o 
   4   2 -10      259.93      243.68      6.14 o 
   5   2 -10       78.58       73.74      4.19 o 
   6   2 -10       41.06       42.14      3.51 o 
   7   2 -10      234.22      232.01      6.32 o 
   8   2 -10       36.51       48.46      3.91 o 
   9   2 -10      472.29      466.61     13.08 o 
  10   2 -10        1.32       -3.35      2.64 o 
  11   2 -10       31.21       31.92      4.57 o 
  12   2 -10      148.44      153.15      7.82 o 
  13   2 -10        5.66        4.64      4.16 o 
  14   2 -10       30.50       29.37      5.23 o 
   1   3 -10       53.98       56.23      3.89 o 
   2   3 -10       48.86       54.01      4.36 o 
   3   3 -10       57.64       60.52      6.62 o 
   4   3 -10      331.88      335.61      8.63 o 
   5   3 -10      659.18      642.40     15.98 o 
   6   3 -10       87.69       84.73      4.86 o 
   7   3 -10       24.59       25.50      3.23 o 
   8   3 -10       39.54       45.47      4.05 o 
   9   3 -10       48.36       47.10      4.47 o 
  10   3 -10      143.11      152.45      6.68 o 
  11   3 -10      126.13      116.93      7.86 o 
  12   3 -10       43.95       44.69      5.95 o 
   0   4 -10      799.01      820.32     21.11 o 
   1   4 -10        9.81        9.82      3.19 o 
   2   4 -10       13.80       16.83      4.00 o 
   3   4 -10        8.64       11.36      3.87 o 
   4   4 -10      110.16      112.80      7.39 o 
   5   4 -10       31.86       33.57      4.86 o 
   6   4 -10      496.26      517.78     16.96 o 
   7   4 -10       25.47       32.77      6.26 o 
   8   4 -10      123.16      112.75      9.84 o 
   2   0  -9      520.63      488.30      8.28 o 
   4   0  -9      730.22      708.91     10.56 o 
   6   0  -9     1010.57      983.79     15.79 o 
   8   0  -9       60.76       54.20      5.33 o 
  10   0  -9      343.53      347.74     11.49 o 
  12   0  -9      109.59      128.29     14.78 o 
  14   0  -9       96.04      116.44     15.28 o 
  16   0  -9      114.37       94.11     15.86 o 
   0   1  -9      629.82      560.10     19.81 o 
   1   1  -9      425.53      430.06      5.76 o 
   2   1  -9      660.82      643.60      7.25 o 
   3   1  -9      296.89      278.09      4.89 o 
   4   1  -9      160.00      156.23      3.59 o 
   5   1  -9       49.56       50.75      2.80 o 
   6   1  -9      451.30      443.08      6.75 o 
   7   1  -9      154.13      152.76      4.87 o 
   8   1  -9      577.93      578.89      9.31 o 
   9   1  -9      214.66      208.15      6.87 o 
  10   1  -9      256.40      246.97     10.70 o 
  11   1  -9       12.12       12.74      3.82 o 
  12   1  -9      300.87      319.39      8.98 o 
  13   1  -9      219.61      217.45      8.16 o 
  14   1  -9       71.47       74.99      6.41 o 
  15   1  -9      192.97      198.37      8.77 o 
  16   1  -9      177.50      172.86      8.90 o 
   1   2  -9      243.17      241.22      4.52 o 
   2   2  -9      152.09      149.01      5.24 o 
   3   2  -9     1406.75     1410.97     19.71 o 
   4   2  -9        2.13        3.08      1.97 o 
   5   2  -9     1387.45     1392.96     16.00 o 
   6   2  -9       40.98       41.82      3.34 o 
   7   2  -9      509.48      496.81      8.84 o 
   8   2  -9       12.06       13.04      2.58 o 
   9   2  -9      192.18      182.95      5.92 o 
  10   2  -9       49.88       55.19      4.70 o 
  11   2  -9      861.90      871.37     17.22 o 
  12   2  -9       89.15       87.75      5.33 o 
  13   2  -9      241.18      235.50      8.85 o 
  14   2  -9       10.12       11.00      4.50 o 
  15   2  -9      183.79      189.92      9.95 o 
   0   3  -9     1078.61     1057.18     22.16 o 
   1   3  -9      270.34      267.97      7.49 o 
   2   3  -9      398.52      388.37      7.86 o 
   3   3  -9       18.28       17.63      2.94 o 
   4   3  -9      142.40      147.65      7.11 o 
   5   3  -9       67.64       65.19      4.18 o 
   6   3  -9      475.10      465.99      8.87 o 
   7   3  -9      326.66      320.04      7.58 o 
   8   3  -9      204.96      195.10      7.28 o 
   9   3  -9      186.01      186.13      6.43 o 
  10   3  -9       49.60       50.18      4.68 o 
  11   3  -9       50.71       49.85      5.66 o 
  12   3  -9      130.02      132.58      8.39 o 
  13   3  -9        0.77        1.86      4.10 o 
   1   4  -9       68.91       74.01      5.61 o 
   2   4  -9      190.96      186.52      6.90 o 
   3   4  -9       15.32       14.57      3.89 o 
   4   4  -9      191.10      194.19      9.60 o 
   5   4  -9        7.76        3.75      3.92 o 
   6   4  -9       78.50       94.23      8.53 o 
   7   4  -9       24.72       24.79      7.19 o 
   8   4  -9       26.20       14.76      5.12 o 
   9   4  -9      205.38      198.65     11.93 o 
   0   0  -8       67.74       75.73     12.83 o 
   2   0  -8     3519.33     3476.75     35.07 o 
   4   0  -8     1582.55     1624.09     15.54 o 
   6   0  -8        0.84       -0.95      1.18 o 
   8   0  -8     1424.30     1376.91     23.84 o 
  10   0  -8      302.70      317.53     10.44 o 
  12   0  -8      244.96      248.37     15.71 o 
  14   0  -8     1079.60     1124.64     37.38 o 
  16   0  -8       56.70       49.74     12.93 o 
   1   1  -8      107.34      110.00      2.98 o 
   2   1  -8      379.19      388.69      7.04 o 
   3   1  -8     1493.67     1438.62     13.03 o 
   4   1  -8      451.10      474.31      5.85 o 
   5   1  -8      236.01      239.32      4.69 o 
   6   1  -8      123.88      129.74      5.02 o 
   7   1  -8      615.40      577.12      8.79 o 
   8   1  -8      185.74      191.61      5.24 o 
   9   1  -8     1002.69     1013.55     12.90 o 
  10   1  -8       92.26       94.28      4.53 o 
  11   1  -8       11.45        8.86      2.94 o 
  12   1  -8      211.88      199.36      9.12 o 
  13   1  -8      896.71      891.26     17.56 o 
  14   1  -8       97.16      101.80      9.74 o 
  15   1  -8       63.38       63.06      6.63 o 
  16   1  -8       56.18       55.95      8.21 o 
   0   2  -8      100.01       96.18      3.80 o 
   1   2  -8      575.68      570.08      6.07 o 
   2   2  -8      121.96      124.62      4.44 o 
   3   2  -8       14.57       12.08      2.20 o 
   4   2  -8       16.83       18.36      2.37 o 
   5   2  -8       51.32       55.39      3.72 o 
   6   2  -8      136.67      141.68      4.90 o 
   7   2  -8      334.19      338.45      8.46 o 
   8   2  -8        3.72        3.74      2.17 o 
   9   2  -8      154.46      153.52      5.48 o 
  10   2  -8        7.62        8.93      2.61 o 
  11   2  -8       65.72       62.04      4.26 o 
  12   2  -8        5.76        1.34      2.95 o 
  13   2  -8      208.90      223.70      7.14 o 
  14   2  -8       99.33       92.98      6.57 o 
  15   2  -8      342.23      346.20     19.49 o 
   1   3  -8        0.17        0.31      1.90 o 
   2   3  -8       20.51       21.15      2.62 o 
   3   3  -8      546.19      527.27     10.02 o 
   4   3  -8      140.34      140.74      4.94 o 
   5   3  -8       17.04       23.86      2.81 o 
   6   3  -8      136.36      131.52      5.13 o 
   7   3  -8       66.11       69.13      4.25 o 
   8   3  -8       18.87       19.01      3.09 o 
   9   3  -8       91.34       93.35      4.99 o 
  10   3  -8      119.69      128.45      7.68 o 
  11   3  -8       59.27       62.70      6.04 o 
  12   3  -8      227.51      218.25      9.29 o 
  13   3  -8      360.34      377.89     12.75 o 
   0   4  -8       65.28       53.03      6.33 o 
   1   4  -8        7.20        3.52      2.59 o 
   2   4  -8      362.92      361.77      9.08 o 
   3   4  -8       31.27       24.33      3.53 o 
   4   4  -8      150.52      153.16      8.37 o 
   5   4  -8      114.36      109.75      8.81 o 
   6   4  -8       36.35       37.38      6.47 o 
   7   4  -8        4.78       10.82      7.72 o 
   8   4  -8      773.19      767.33     20.96 o 
   9   4  -8       23.87       18.35      7.12 o 
  10   4  -8       18.80        4.63      4.56 o 
   2   0  -7       80.26       75.02      3.29 o 
   4   0  -7      301.28      310.28      5.77 o 
   6   0  -7     1097.35     1153.11     17.48 o 
   8   0  -7       93.13       98.43      4.15 o 
  10   0  -7     1641.17     1665.53     27.89 o 
  12   0  -7     1232.73     1272.16     24.23 o 
  14   0  -7      303.51      293.24     18.77 o 
  16   0  -7       72.75       62.82     12.99 o 
   0   1  -7      711.62      635.70      9.82 o 
   1   1  -7      854.29      867.22      8.07 o 
   2   1  -7      522.76      551.68      5.70 o 
   3   1  -7      193.66      176.28      3.65 o 
   4   1  -7      540.91      518.35      5.84 o 
   5   1  -7      234.50      241.81      4.40 o 
   6   1  -7      470.19      447.27      6.18 o 
   7   1  -7      191.24      195.16      4.20 o 
   8   1  -7      955.30      938.70     11.68 o 
   9   1  -7      122.18      124.88      5.01 o 
  10   1  -7      759.62      734.18     11.77 o 
  11   1  -7      241.01      230.93      6.66 o 
  12   1  -7      330.76      326.13      8.16 o 
  13   1  -7       22.77       29.56      5.71 o 
  14   1  -7      129.04      146.50     14.76 o 
  15   1  -7      117.93      124.72      8.11 o 
  16   1  -7      386.60      402.51     17.19 o 
  17   1  -7       88.71       96.10      8.03 o 
   1   2  -7     1181.96     1178.63      9.42 o 
   2   2  -7      103.12      108.48      3.07 o 
   3   2  -7      547.47      529.15      7.97 o 
   4   2  -7       67.07       69.26      3.89 o 
   5   2  -7     1275.01     1217.95     21.55 o 
   6   2  -7       38.70       40.25      3.06 o 
   7   2  -7      989.20      991.93     12.54 o 
   8   2  -7        7.76        4.53      2.15 o 
   9   2  -7       54.49       57.81      3.79 o 
  10   2  -7       23.11       21.23      2.96 o 
  11   2  -7     1166.28     1160.35     15.09 o 
  12   2  -7        1.54       -0.15      2.67 o 
  13   2  -7      324.85      351.03     10.44 o 
  14   2  -7       38.51       40.71      5.04 o 
  15   2  -7      470.54      472.01     18.89 o 
  16   2  -7       26.44       20.62      6.11 o 
   0   3  -7      942.88      918.55     19.18 o 
   1   3  -7       98.76      102.82      4.28 o 
   2   3  -7      104.35      108.47      4.55 o 
   3   3  -7       27.10       25.31      2.40 o 
   4   3  -7      729.21      715.48     10.31 o 
   5   3  -7      164.47      164.79      7.66 o 
   6   3  -7      281.71      277.52      6.45 o 
   7   3  -7      305.50      301.80      6.93 o 
   8   3  -7      290.36      293.79      6.98 o 
   9   3  -7      182.06      185.24      7.69 o 
  10   3  -7      325.14      343.92     17.55 o 
  11   3  -7       27.20       22.97      4.44 o 
  12   3  -7      293.85      287.75     11.99 o 
  13   3  -7       21.34       15.83      4.51 o 
  14   3  -7       53.20       57.67      6.35 o 
   1   4  -7      159.66      160.58      6.20 o 
   2   4  -7      216.45      215.44      9.52 o 
   3   4  -7       33.66       30.10      3.90 o 
   4   4  -7      193.65      183.28     10.41 o 
   5   4  -7       24.00       25.24      5.07 o 
   6   4  -7        9.31        9.06      3.96 o 
   7   4  -7      108.05      108.13     32.09 o 
   8   4  -7       24.93       21.02      5.50 o 
   9   4  -7       45.48       49.01      6.87 o 
  10   4  -7      110.15      102.10      7.41 o 
  11   4  -7       26.74       30.00      4.98 o 
   0   5  -7      134.44      161.94     16.43 o 
   1   5  -7      103.47       78.21      8.50 o 
   2   5  -7      105.75       98.74      9.27 o 
   3   5  -7        6.86        0.72      4.76 o 
   0   0  -6     5028.54     5047.08     62.74 o 
   2   0  -6     1460.40     1427.37     13.11 o 
   4   0  -6      549.57      497.31      7.80 o 
   6   0  -6     2354.56     2259.14     25.36 o 
   8   0  -6      502.86      489.87      8.83 o 
  10   0  -6     4448.67     4445.75     47.92 o 
  12   0  -6       53.29       56.91      5.61 o 
  14   0  -6      172.94      181.82      8.94 o 
  16   0  -6     1019.57     1010.38     34.69 o 
  18   0  -6      311.34      277.02     21.08 o 
   1   1  -6     2902.35     2858.27     19.51 o 
   2   1  -6     1185.48     1221.08      9.47 o 
   3   1  -6      388.27      408.40      4.91 o 
   4   1  -6      595.80      586.40      6.68 o 
   5   1  -6     2468.51     2595.94     20.62 o 
   6   1  -6       30.55       27.53      1.87 o 
   7   1  -6      197.53      179.91      3.89 o 
   8   1  -6      526.77      545.62      7.70 o 
   9   1  -6      227.28      234.25      6.19 o 
  10   1  -6       81.57       82.39      4.41 o 
  11   1  -6      376.17      381.90      8.43 o 
  12   1  -6      275.03      277.08      7.42 o 
  13   1  -6      565.62      577.22     12.20 o 
  14   1  -6      311.53      294.40      9.70 o 
  15   1  -6      180.03      194.51      8.79 o 
  16   1  -6       72.16       74.90      6.90 o 
  17   1  -6      231.07      235.55     10.27 o 
   0   2  -6      986.59     1072.32     13.00 o 
   1   2  -6     1225.64     1246.60     10.25 o 
   2   2  -6      322.77      338.52      4.39 o 
   3   2  -6      111.94      110.28      3.77 o 
   4   2  -6      175.38      163.09      4.95 o 
   5   2  -6      559.56      546.24      9.00 o 
   6   2  -6      268.52      271.45      5.80 o 
   7   2  -6      965.12      956.03     11.95 o 
   8   2  -6       61.12       58.29      3.56 o 
   9   2  -6      404.73      389.55      7.53 o 
  10   2  -6      104.84      111.23      4.93 o 
  11   2  -6       35.18       32.48      3.38 o 
  12   2  -6       85.76       84.60      4.80 o 
  13   2  -6      161.15      159.76      7.05 o 
  14   2  -6       44.24       51.78      5.40 o 
  15   2  -6      130.17      119.66      9.62 o 
  16   2  -6       16.69       21.34      4.69 o 
   1   3  -6      234.12      233.78      6.19 o 
   2   3  -6      159.02      157.93      4.13 o 
   3   3  -6      229.70      230.55      5.00 o 
   4   3  -6      205.09      201.23      5.11 o 
   5   3  -6      794.89      758.19     10.53 o 
   6   3  -6      404.87      389.32      7.88 o 
   7   3  -6       59.41       63.57      3.76 o 
   8   3  -6      176.47      167.57      6.07 o 
   9   3  -6       44.65       53.57      4.86 o 
  10   3  -6      128.42      125.92      7.26 o 
  11   3  -6      187.81      192.59      8.04 o 
  12   3  -6       77.64       79.88      6.31 o 
  13   3  -6       85.91       89.58      6.93 o 
  14   3  -6       26.65       29.88      5.01 o 
   0   4  -6      400.83      391.26     12.52 o 
   1   4  -6       52.77       49.77      3.97 o 
   2   4  -6       85.77       82.32      4.93 o 
   3   4  -6      271.96      281.90     16.85 o 
   4   4  -6      684.03      657.38     18.56 o 
   5   4  -6       37.83       29.31      5.11 o 
   6   4  -6      180.84      193.61     10.03 o 
   7   4  -6       14.74       12.92      4.30 o 
   8   4  -6      161.58      180.35      8.23 o 
   9   4  -6        2.33        4.77      3.64 o 
  10   4  -6      465.74      494.21     13.44 o 
  11   4  -6        4.97        7.66      5.16 o 
   1   5  -6      284.31      293.78     13.12 o 
   2   5  -6        6.52       -1.01      4.02 o 
   3   5  -6       25.46       34.27      6.34 o 
   4   5  -6       45.99       43.38      6.51 o 
   5   5  -6      164.76      192.05     11.52 o 
   2   0  -5     1463.56     1540.41     13.50 o 
   4   0  -5     5516.55     5834.28     69.47 o 
   6   0  -5     3205.27     3263.97     34.48 o 
   8   0  -5       37.14       36.55      3.00 o 
  10   0  -5      398.72      410.78      8.61 o 
  12   0  -5       44.85       42.12      3.88 o 
  14   0  -5      112.44       99.14      7.48 o 
  16   0  -5       59.87       64.84     11.59 o 
  18   0  -5       72.81       54.93     12.34 o 
   0   1  -5       21.38       24.09      1.89 o 
   1   1  -5        7.72        7.26      1.16 o 
   2   1  -5     3056.82     3099.46     20.00 o 
   3   1  -5       78.48       78.38      2.00 o 
   4   1  -5      190.89      178.62      3.28 o 
   5   1  -5      199.62      201.98      3.54 o 
   6   1  -5      157.59      163.01      3.38 o 
   7   1  -5      741.99      724.28      7.45 o 
   8   1  -5     3019.80     3050.49     29.16 o 
   9   1  -5      955.18      942.76     13.40 o 
  10   1  -5       86.21       92.21      4.54 o 
  11   1  -5      543.52      536.48      9.76 o 
  12   1  -5       59.15       64.84      4.38 o 
  13   1  -5       18.05       18.51      3.17 o 
  14   1  -5      126.40      131.07      6.43 o 
  15   1  -5      113.90      111.28      6.12 o 
  16   1  -5       95.07       91.55      7.08 o 
  17   1  -5       46.12       49.45      6.32 o 
  18   1  -5      232.31      247.46     18.74 o 
   1   2  -5      429.54      431.41      5.51 o 
   2   2  -5      350.89      372.56      4.33 o 
   3   2  -5     2603.11     2515.53     20.62 o 
   4   2  -5       45.51       51.87      2.84 o 
   5   2  -5       63.89       60.18      3.49 o 
   6   2  -5      295.30      283.11      7.49 o 
   7   2  -5     3240.30     3140.91     28.10 o 
   8   2  -5       10.86       16.76      2.83 o 
   9   2  -5      196.32      186.67      6.20 o 
  10   2  -5      144.34      134.94      4.99 o 
  11   2  -5       70.88       76.34      4.31 o 
  12   2  -5       14.04        8.55      2.64 o 
  13   2  -5     1393.83     1417.29     22.74 o 
  14   2  -5       20.41       10.88      3.71 o 
  15   2  -5      221.41      232.98      9.30 o 
  16   2  -5       13.51       10.08      4.24 o 
  17   2  -5        1.03       -3.46      3.81 o 
   0   3  -5      140.63      144.45      6.72 o 
   1   3  -5      650.77      654.55     10.43 o 
   2   3  -5      826.29      821.16      9.55 o 
   3   3  -5      199.16      198.09      4.63 o 
   4   3  -5     1859.27     1836.78     20.29 o 
   5   3  -5       39.34       40.35      2.89 o 
   6   3  -5        8.82        7.74      2.04 o 
   7   3  -5       35.01       32.42      3.84 o 
   8   3  -5      605.98      592.61     12.69 o 
   9   3  -5      163.31      188.07      7.34 o 
  10   3  -5       75.63       75.37      5.78 o 
  11   3  -5      182.47      184.87      7.72 o 
  12   3  -5      373.72      394.34     11.47 o 
  13   3  -5       55.97       55.55      5.75 o 
  14   3  -5      163.83      154.24      8.78 o 
  15   3  -5       94.55      102.59      7.80 o 
   1   4  -5      114.71      114.00      5.25 o 
   2   4  -5      650.54      605.32     13.14 o 
   3   4  -5        4.53        9.87      3.16 o 
   4   4  -5      488.51      523.37     12.38 o 
   5   4  -5       23.98       21.23     13.01 o 
   6   4  -5       58.26       51.07      6.05 o 
   7   4  -5      109.30      102.60      6.59 o 
   8   4  -5       24.23       21.09      4.01 o 
   9   4  -5       77.99       88.18      7.38 o 
  10   4  -5        5.14        5.25      3.42 o 
  11   4  -5       90.94       84.40      6.83 o 
  12   4  -5       56.45       58.80      6.19 o 
   0   5  -5      403.35      459.65     23.05 o 
   1   5  -5       10.89        7.16      6.98 o 
   2   5  -5      326.70      310.94     13.34 o 
   3   5  -5       21.05       21.88      5.64 o 
   4   5  -5        4.84       11.31      7.32 o 
   5   5  -5        8.14        8.21      4.42 o 
   6   5  -5        6.50        8.18      4.83 o 
   0   0  -4    11741.77    11519.51    207.28 o 
   2   0  -4     6075.08     5966.08     50.54 o 
   4   0  -4     3048.71     3269.53     54.46 o 
   6   0  -4     1572.17     1622.27     18.80 o 
   8   0  -4      612.90      605.61      9.85 o 
  10   0  -4     2624.40     2668.93     38.07 o 
  12   0  -4      352.15      340.95      8.35 o 
  14   0  -4      366.64      362.52     12.06 o 
  16   0  -4      727.14      701.63     27.11 o 
  18   0  -4      612.16      634.36     27.66 o 
   1   1  -4     1039.06     1036.67      9.56 o 
   2   1  -4     1977.55     1938.46     16.12 o 
   3   1  -4      707.86      717.07      7.99 o 
   4   1  -4      730.27      761.80      8.73 o 
   5   1  -4     2725.94     2750.70     20.93 o 
   6   1  -4      143.34      141.13      3.51 o 
   7   1  -4      819.89      815.36     11.18 o 
   8   1  -4      452.67      466.39     11.80 o 
   9   1  -4      937.55      939.89     11.93 o 
  10   1  -4       44.01       45.01      3.41 o 
  11   1  -4      672.28      673.57     11.93 o 
  12   1  -4      232.23      243.88      6.78 o 
  13   1  -4      918.79      914.36     14.09 o 
  14   1  -4      386.26      404.34      9.26 o 
  15   1  -4      143.35      165.40      6.96 o 
  16   1  -4       80.90       86.43      6.21 o 
  17   1  -4       92.94      106.38     13.70 o 
  18   1  -4      134.36      143.91     16.08 o 
   1   2  -4     1206.68     1222.45     10.13 o 
   2   2  -4      439.19      442.96      4.92 o 
   3   2  -4      339.35      338.72      5.03 o 
   4   2  -4       86.31       86.77      3.21 o 
   5   2  -4      434.45      413.88      6.60 o 
   6   2  -4      142.52      144.59      4.58 o 
   7   2  -4      755.29      761.16     10.97 o 
   8   2  -4      115.99      117.70      4.22 o 
   9   2  -4      616.12      609.65      9.15 o 
  10   2  -4        5.17        6.00      2.17 o 
  11   2  -4       90.02       90.72      4.51 o 
  12   2  -4       21.24       22.21      3.68 o 
  13   2  -4      160.79      158.96      7.05 o 
  14   2  -4       64.90       69.31      5.86 o 
  15   2  -4      198.01      194.87      8.54 o 
  16   2  -4      116.81      106.42      7.52 o 
  17   2  -4       57.64       61.12     10.49 o 
   1   3  -4      279.76      264.39      5.30 o 
   2   3  -4       32.11       35.30      2.43 o 
   3   3  -4      451.35      448.36      6.47 o 
   4   3  -4      121.79      121.46      3.58 o 
   5   3  -4      712.75      694.63      9.37 o 
   6   3  -4      315.59      310.97      6.13 o 
   7   3  -4       32.20       30.41      4.21 o 
   8   3  -4       86.07       83.90      5.44 o 
   9   3  -4       50.23       49.11      4.56 o 
  10   3  -4      186.91      192.29      7.53 o 
  11   3  -4      136.16      142.78      7.74 o 
  12   3  -4      126.34      120.59      7.32 o 
  13   3  -4      212.63      223.41      8.97 o 
  14   3  -4       41.65       43.07      5.28 o 
  15   3  -4       76.66       63.33      8.17 o 
   0   4  -4      475.14      487.72     28.88 o 
   1   4  -4       65.99       74.57      5.86 o 
   2   4  -4      319.55      316.31      9.13 o 
   3   4  -4       65.01       68.09      6.11 o 
   4   4  -4      536.88      541.94     12.22 o 
   5   4  -4      126.61      127.51      8.43 o 
   6   4  -4      133.63      143.42      6.71 o 
   7   4  -4        9.04       13.96      3.26 o 
   8   4  -4      364.80      353.89     10.43 o 
   9   4  -4       11.69       18.10      4.12 o 
  10   4  -4      359.98      370.37     11.19 o 
  11   4  -4       35.66       37.65      5.04 o 
  12   4  -4       52.50       47.72      5.69 o 
   1   5  -4      248.14      252.13     11.99 o 
   2   5  -4        0.31       -5.80      3.44 o 
   3   5  -4       37.10       46.96      6.72 o 
   4   5  -4       77.93       96.27      9.14 o 
   5   5  -4      121.95      156.68     16.12 o 
   6   5  -4      124.15      128.76      9.81 o 
   7   5  -4      151.65      155.52     10.94 o 
   2   0  -3      273.70      273.98      7.59 o 
   4   0  -3     1821.41     1831.79     23.46 o 
   6   0  -3      347.39      360.07      6.36 o 
   8   0  -3        4.39        1.28      3.82 o 
  10   0  -3     1787.15     1810.18     22.56 o 
  12   0  -3     1408.05     1421.11     19.86 o 
  14   0  -3      164.51      182.18     16.18 o 
  16   0  -3      140.41      150.14     14.41 o 
  18   0  -3       23.56       33.39      9.93 o 
   0   1  -3     1600.79     1559.44     17.28 o 
   1   1  -3      876.77      837.41     13.06 o 
   2   1  -3      991.88     1016.42      9.29 o 
   4   1  -3      961.99      949.61     10.04 o 
   5   1  -3      179.42      184.23      3.26 o 
   6   1  -3     1297.77     1228.62     11.83 o 
   7   1  -3      734.25      766.58      8.67 o 
   8   1  -3      276.89      293.71     13.88 o 
   9   1  -3      280.92      284.08      7.23 o 
  10   1  -3     1186.45     1122.31     14.62 o 
  11   1  -3       58.38       54.66      3.79 o 
  12   1  -3      633.17      616.82     10.69 o 
  13   1  -3      142.14      139.35      5.62 o 
  14   1  -3       79.82       85.64      5.14 o 
  15   1  -3      208.51      213.75      7.17 o 
  16   1  -3      441.78      459.94     18.81 o 
  17   1  -3       58.14       48.06      7.16 o 
  18   1  -3       28.19       23.91      6.43 o 
   1   2  -3     1725.72     1651.24     16.76 o 
   2   2  -3       75.22       77.13      2.33 o 
   3   2  -3      256.53      253.41      4.14 o 
   4   2  -3       16.33       15.95      1.64 o 
   5   2  -3     2830.22     2848.16     24.50 o 
   6   2  -3      104.55      113.54      4.19 o 
   7   2  -3      705.58      697.19     11.81 o 
   8   2  -3        8.35        9.35      1.80 o 
   9   2  -3       52.64       60.05      3.40 o 
  10   2  -3       46.60       43.50      3.11 o 
  11   2  -3     1833.63     1806.82     25.36 o 
  12   2  -3       67.14       58.55      6.36 o 
  13   2  -3      185.01      188.41      8.83 o 
  14   2  -3        6.92        4.71      3.15 o 
  15   2  -3      561.44      571.20     13.96 o 
  16   2  -3       17.96       14.72      4.69 o 
  17   2  -3      324.90      336.75     17.80 o 
   0   3  -3     1425.49     1354.78     24.22 o 
   1   3  -3       71.21       71.73      3.08 o 
   2   3  -3      277.05      286.70      5.36 o 
   3   3  -3      168.35      173.58      4.32 o 
   4   3  -3      206.65      201.35      4.20 o 
   5   3  -3       99.84       96.78      3.56 o 
   6   3  -3     1000.26      983.15     16.04 o 
   7   3  -3      349.88      352.20      9.01 o 
   8   3  -3      195.31      203.25     11.51 o 
   9   3  -3      183.16      182.86      6.99 o 
  10   3  -3      568.05      559.93     12.82 o 
  11   3  -3       60.25       58.78      6.88 o 
  12   3  -3      186.94      190.19      7.89 o 
  13   3  -3       42.86       39.12      4.86 o 
  14   3  -3       67.64       51.38      6.97 o 
  15   3  -3      158.59      152.72      8.97 o 
   1   4  -3      219.99      212.18      9.20 o 
   2   4  -3      240.03      247.93      7.84 o 
   3   4  -3       30.05       33.56      4.74 o 
   4   4  -3      242.47      232.55      7.90 o 
   5   4  -3       17.60       20.32      3.29 o 
   6   4  -3       11.71        6.62      2.87 o 
   7   4  -3       81.22       75.31      5.57 o 
   8   4  -3       12.99       11.80      5.17 o 
   9   4  -3      203.17      203.55      9.72 o 
  10   4  -3      147.26      142.36      8.03 o 
  11   4  -3       14.88       18.02      6.04 o 
  12   4  -3      116.52      121.18      7.90 o 
   0   5  -3      335.98      359.24     19.51 o 
   1   5  -3      124.03      118.62     14.38 o 
   2   5  -3       21.38       23.97      5.52 o 
   3   5  -3        8.96        5.36      4.42 o 
   4   5  -3       22.46       21.96      5.54 o 
   5   5  -3       31.71       24.07      8.01 o 
   6   5  -3       73.24       91.90     12.68 o 
   7   5  -3        0.39        5.78      4.46 o 
   0   0  -2     6136.91     5993.51     96.24 o 
   2   0  -2     1390.87     1445.01     17.92 o 
   4   0  -2     4188.63     4359.23     43.07 o 
   6   0  -2      679.76      730.43     12.45 o 
   8   0  -2     5482.93     5654.24     70.70 o 
  10   0  -2      545.31      583.86     12.77 o 
  12   0  -2      829.07      856.65     17.35 o 
  14   0  -2     1454.34     1447.35     26.30 o 
  16   0  -2      367.62      380.64     13.26 o 
  18   0  -2      739.65      752.29     29.31 o 
   1   1  -2     1611.67     1611.99     12.10 o 
   2   1  -2     1527.18     1476.43     12.77 o 
   3   1  -2     6978.62     7032.94     59.55 o 
   4   1  -2      842.36      865.76      9.69 o 
   5   1  -2      710.46      712.95     10.34 o 
   6   1  -2      173.28      168.28      4.11 o 
   7   1  -2      311.11      303.44      6.68 o 
   8   1  -2      216.50      204.59      5.01 o 
   9   1  -2      674.10      645.53     15.07 o 
  10   1  -2      100.62      102.07      4.51 o 
  11   1  -2       55.81       54.33      6.07 o 
  12   1  -2      257.69      257.85      6.74 o 
  13   1  -2      677.60      659.42     11.35 o 
  14   1  -2      142.97      135.66      5.98 o 
  15   1  -2      301.80      316.14      9.69 o 
  16   1  -2       31.97       29.82      5.81 o 
  17   1  -2       88.45       97.79      8.74 o 
  18   1  -2      290.04      276.91     12.97 o 
   0   2  -2      384.90      393.11      8.57 o 
   1   2  -2      704.62      702.28      9.29 o 
   2   2  -2       28.69       25.97      2.29 o 
   3   2  -2      134.65      152.46      5.60 o 
   5   2  -2     1143.02     1135.25     12.84 o 
   6   2  -2      162.73      166.34      6.04 o 
   7   2  -2      523.71      492.44     12.23 o 
   8   2  -2      294.93      295.89      6.30 o 
   9   2  -2      224.30      215.88      5.16 o 
  10   2  -2        1.07        0.94      2.05 o 
  11   2  -2      131.07      149.95      6.36 o 
  12   2  -2      104.31      113.21      6.46 o 
  13   2  -2      265.38      260.29      8.77 o 
  14   2  -2       63.23       60.34      5.37 o 
  15   2  -2      263.44      260.81      9.47 o 
  16   2  -2       62.29       65.72      9.86 o 
  17   2  -2      425.74      401.52     17.63 o 
   1   3  -2       25.29       20.19      2.40 o 
   2   3  -2       11.30       13.49      2.00 o 
   3   3  -2      640.55      651.25      9.90 o 
   4   3  -2      112.80      115.54      4.04 o 
   5   3  -2      167.11      158.16      8.34 o 
   6   3  -2      648.47      626.82     14.83 o 
   7   3  -2       63.28       56.22      5.39 o 
   8   3  -2       13.55       11.15      3.29 o 
   9   3  -2      249.23      254.08      8.16 o 
  10   3  -2      185.80      171.96      7.10 o 
  11   3  -2       88.61       87.52      6.06 o 
  12   3  -2      171.74      161.12      7.33 o 
  13   3  -2      489.04      474.41     12.66 o 
  14   3  -2       11.57       15.69      4.10 o 
  15   3  -2       36.26       41.74      5.58 o 
  16   3  -2       71.13       68.19      7.93 o 
   0   4  -2      235.33      214.44     12.98 o 
   1   4  -2       55.36       52.60      4.27 o 
   2   4  -2      461.67      464.24     13.43 o 
   3   4  -2       27.72       24.10      3.36 o 
   4   4  -2      140.30      143.22      6.49 o 
   5   4  -2       27.57       24.96      3.64 o 
   6   4  -2      231.06      230.93      9.79 o 
   7   4  -2       21.76       21.45      3.60 o 
   8   4  -2     1037.00     1003.24     18.25 o 
   9   4  -2       32.39       33.54      4.36 o 
  10   4  -2       76.84       83.31      6.34 o 
  11   4  -2       35.38       35.31      5.07 o 
  12   4  -2       56.89       61.59      6.02 o 
  13   4  -2       10.57       15.86      4.35 o 
   1   5  -2      165.97      197.14     13.17 o 
   2   5  -2       33.18       23.91      5.43 o 
   3   5  -2      291.27      317.67     16.77 o 
   4   5  -2       91.37      103.44      8.98 o 
   5   5  -2       29.15       13.77      7.10 o 
   6   5  -2       22.31       30.62      8.45 o 
   7   5  -2      113.93      117.17     14.24 o 
   2   0  -1     2197.12     2309.83     28.10 o 
   4   0  -1     4956.32     5078.26     61.06 o 
   6   0  -1     3805.95     3949.61     49.45 o 
   8   0  -1      125.00      137.88      5.33 o 
  10   0  -1      637.51      606.93     18.92 o 
  12   0  -1      977.12     1026.51     28.03 o 
  14   0  -1       43.24       33.21      6.99 o 
  16   0  -1       99.97      106.62      8.27 o 
  18   0  -1      111.77      113.92     16.23 o 
   0   1  -1     1483.12     1528.52     20.10 o 
   1   1  -1     7430.96     7645.32     62.57 o 
   2   1  -1     4829.84     4918.19     41.57 o 
   3   1  -1      617.55      641.37      8.26 o 
   5   1  -1       26.86       18.79      3.30 o 
   6   1  -1     1257.08     1274.67     19.84 o 
   7   1  -1      805.69      822.96     11.96 o 
   8   1  -1     2461.69     2520.82     24.84 o 
   9   1  -1      467.37      481.02      8.09 o 
  10   1  -1      375.71      386.10      7.48 o 
  11   1  -1        7.74        5.64      2.27 o 
  12   1  -1      263.18      245.54      6.46 o 
  13   1  -1      102.11      102.54      5.09 o 
  14   1  -1      288.76      284.25      8.85 o 
  15   1  -1      291.32      285.82     19.82 o 
  16   1  -1      148.32      139.36     13.18 o 
  17   1  -1       79.80       82.89      8.11 o 
  18   1  -1      228.48      195.54     10.93 o 
   1   2  -1      485.69      470.94      6.48 o 
   2   2  -1      216.74      224.88      4.27 o 
   3   2  -1     5549.82     5638.19     51.58 o 
   4   2  -1      127.85      131.02      3.02 o 
   5   2  -1     1483.65     1512.28     17.54 o 
   6   2  -1      517.49      520.02      8.34 o 
   8   2  -1        1.55        4.25      1.85 o 
   9   2  -1     1031.41      999.69     15.16 o 
  10   2  -1      125.63      121.08     13.92 o 
  11   2  -1      665.73      649.28     13.11 o 
  12   2  -1       67.68       57.57      4.80 o 
  13   2  -1      727.38      713.21     14.72 o 
  14   2  -1       26.96       23.06      4.06 o 
  15   2  -1      220.22      217.09     10.82 o 
  16   2  -1        7.53       13.66      6.30 o 
  17   2  -1      365.12      391.70     15.13 o 
   0   3  -1      472.12      429.62     20.36 o 
   1   3  -1      513.82      514.73     11.86 o 
   2   3  -1     1488.36     1484.11     16.43 o 
   3   3  -1       57.76       58.11      3.04 o 
   4   3  -1      271.46      256.47     10.73 o 
   5   3  -1      207.53      193.47      6.19 o 
   6   3  -1     1192.10     1198.92     22.24 o 
   7   3  -1      403.65      409.87     11.94 o 
   8   3  -1      269.86      260.53     14.40 o 
   9   3  -1      249.30      245.12     14.02 o 
  10   3  -1      167.88      176.18     13.95 o 
  11   3  -1      123.57      118.82      6.87 o 
  12   3  -1      283.69      277.59      9.45 o 
  13   3  -1       34.90       34.22      6.87 o 
  14   3  -1      473.84      470.80     15.06 o 
  15   3  -1       36.95       43.85      5.48 o 
  16   3  -1      156.08      168.00     11.67 o 
   1   4  -1      127.27      129.62      7.30 o 
   2   4  -1      276.89      274.79      7.86 o 
   3   4  -1       34.44       41.69      3.99 o 
   4   4  -1      238.00      240.63      7.73 o 
   5   4  -1       98.38       94.54      5.72 o 
   6   4  -1      133.42      128.16      7.74 o 
   7   4  -1       17.01       14.27      5.96 o 
   8   4  -1       39.60       27.90      4.88 o 
   9   4  -1      234.94      216.38     10.37 o 
  10   4  -1       27.71       31.46      4.48 o 
  11   4  -1       46.43       54.82      5.59 o 
  12   4  -1      157.08      171.37      9.95 o 
  13   4  -1       22.81       36.05      5.36 o 
   0   5  -1      149.52      195.80     14.21 o 
   1   5  -1       53.20       51.03      6.43 o 
   2   5  -1       14.25        7.81      4.36 o 
   3   5  -1        7.59        4.97      4.16 o 
   4   5  -1       18.62       12.46      4.80 o 
   5   5  -1       18.60       17.53      7.41 o 
   6   5  -1       19.86       16.71      7.54 o 
   7   5  -1       86.86       98.66     12.99 o 
   8   5  -1      133.50      151.72     15.88 o 
   2   0   0     1374.65     1446.61     24.99 o 
   4   0   0     1336.88     1303.74     24.60 o 
   6   0   0     3545.42     3312.73    137.53 o 
   8   0   0     1239.36     1355.24     29.98 o 
  10   0   0      830.49      775.16     21.62 o 
  12   0   0      369.76      376.02     15.48 o 
  14   0   0      108.96      102.57     10.19 o 
  16   0   0     1324.58     1351.84     37.81 o 
  18   0   0      143.02      136.10     10.06 o 
   1   1   0      247.93      256.91      3.47 o 
   2   1   0     9610.19    10044.92     73.88 o 
   3   1   0      533.16      607.53      7.87 o 
   5   1   0     4279.40     4390.60     54.34 o 
   6   1   0       24.28       38.33      2.68 o 
   7   1   0      120.09      119.69      5.20 o 
   8   1   0        5.10        3.75      1.89 o 
   9   1   0      542.18      567.41     18.00 o 
  10   1   0        2.94        5.69      2.26 o 
  11   1   0     2307.59     2352.55     25.13 o 
  12   1   0      101.86       93.27      5.40 o 
  13   1   0       17.39       13.52      3.27 o 
  14   1   0      358.16      356.94     12.28 o 
  15   1   0      542.06      537.55     15.47 o 
  16   1   0       13.49       20.24      9.36 o 
  17   1   0      211.01      229.31     11.40 o 
  18   1   0        3.15        0.20      4.59 o 
   0   2   0       27.98       25.08      2.42 o 
   1   2   0     1471.51     1404.31     16.31 o 
   2   2   0        5.41        0.17      1.29 o 
   3   2   0     2773.34     2908.72     27.23 o 
   4   2   0     1361.67     1394.21     12.62 o 
   5   2   0      166.18      206.62      3.93 o 
   6   2   0        2.78        4.27      1.33 o 
   7   2   0       99.17       95.56      3.71 o 
   8   2   0        1.27       -2.23      1.54 o 
   9   2   0     1006.39     1020.02     19.79 o 
  10   2   0       99.26       99.64     15.74 o 
  11   2   0       97.93       85.40      6.58 o 
  12   2   0      294.95      287.24     15.11 o 
  13   2   0       23.19       24.05      4.36 o 
  14   2   0       24.96       11.23      4.30 o 
  15   2   0      355.96      360.94     13.38 o 
  16   2   0       10.86        2.98      4.38 o 
  17   2   0      119.90      125.35     10.23 o 
   1   3   0      250.65      231.10      4.96 o 
   2   3   0      151.22      143.49      9.84 o 
   3   3   0       12.47       12.94      2.33 o 
   4   3   0      293.17      281.54      7.11 o 
   5   3   0     1359.05     1320.70     18.50 o 
   6   3   0      211.22      203.25      8.12 o 
   7   3   0       87.33       89.82      6.45 o 
   8   3   0      128.78      125.46      6.86 o 
   9   3   0       57.13       60.28      5.98 o 
  10   3   0      443.05      444.35     13.63 o 
  11   3   0      182.27      199.68      9.50 o 
  12   3   0        6.70        8.96      3.90 o 
  13   3   0        2.52        6.98      3.40 o 
  14   3   0       41.60       42.65      6.45 o 
  15   3   0      163.10      171.71     11.41 o 
  16   3   0        1.30        2.11     10.32 o 
   0   4   0     1542.88     1553.07     38.80 o 
   1   4   0        3.93        3.94      2.96 o 
   2   4   0        2.19        2.94      2.83 o 
   3   4   0       40.08       40.51      4.06 o 
   4   4   0      278.74      286.62      8.20 o 
   5   4   0       26.58       32.22      3.79 o 
   6   4   0     1050.10     1020.34     21.58 o 
   7   4   0      159.77      148.42     10.45 o 
   8   4   0       35.36       40.56      5.63 o 
   9   4   0       20.76       16.08      4.60 o 
  10   4   0      384.76      396.25     13.97 o 
  11   4   0        1.65        0.28      4.23 o 
  12   4   0      189.33      181.96      8.77 o 
  13   4   0      107.76      110.49      7.86 o 
   1   5   0      158.38      176.49     10.12 o 
   2   5   0       45.46       53.08      6.54 o 
   3   5   0       85.58      102.15     12.30 o 
   4   5   0      311.12      321.96     18.26 o 
   5   5   0      210.24      210.29     15.29 o 
   6   5   0      104.12      118.15     13.94 o 
   7   5   0       30.27       29.90      8.60 o 
   8   5   0       35.56       42.21      9.85 o 
  10   0   1      627.31      629.67     18.60 o 
  12   0   1      968.64     1014.28     27.55 o 
  14   0   1       38.65       40.25      7.24 o 
  16   0   1      101.59       92.95     10.59 o 
  18   0   1      112.16      113.15     13.32 o 
   0   1   1     1543.19     1572.61     25.66 o 
   1   1   1     7340.58     7445.07     71.88 o 
   2   1   1     4805.18     4952.27     47.94 o 
   3   1   1      604.00      638.59      9.22 o 
   5   1   1       28.20       28.44      2.48 o 
   6   1   1     1274.21     1315.74     18.96 o 
   7   1   1      827.02      864.33     12.14 o 
   8   1   1     2462.24     2439.96     35.12 o 
   9   1   1      485.45      519.18     11.19 o 
  10   1   1      369.42      393.01     10.08 o 
  11   1   1        8.27        3.51      9.31 o 
  12   1   1      255.97      236.68      8.89 o 
  13   1   1      102.97       99.49      5.77 o 
  14   1   1      293.42      279.15     11.04 o 
  15   1   1      294.85      284.55     15.60 o 
  16   1   1      151.26      142.05     14.63 o 
  17   1   1       82.03       76.97      7.95 o 
  18   1   1      230.84      224.10     18.42 o 
   1   2   1      464.41      447.36      6.89 o 
   2   2   1      216.54      226.86      3.86 o 
   3   2   1     5495.14     5605.20     47.99 o 
   4   2   1      126.28      130.19      2.84 o 
   5   2   1     1475.68     1484.37     14.43 o 
   6   2   1      516.53      541.41      8.27 o 
   8   2   1        1.52       -0.22      1.92 o 
   9   2   1     1043.21     1004.64     19.52 o 
  10   2   1      125.93      117.79      6.96 o 
  11   2   1      673.25      684.65     16.19 o 
  12   2   1       68.79       58.42      8.81 o 
  13   2   1      726.03      709.31     25.23 o 
  14   2   1       27.33       25.09      5.02 o 
  15   2   1      225.05      204.58     10.68 o 
  16   2   1        7.39        1.72      4.31 o 
  17   2   1      365.16      366.02     17.11 o 
   0   3   1      456.99      421.59      9.52 o 
   1   3   1      500.96      511.85      9.15 o 
   2   3   1     1487.22     1499.58     19.14 o 
   3   3   1       60.13       57.53      3.63 o 
   4   3   1      291.43      283.60      6.99 o 
   5   3   1      204.35      217.42      6.35 o 
   6   3   1     1199.26     1214.62     22.03 o 
   7   3   1      405.11      398.14     11.56 o 
   8   3   1      254.52      264.78     24.13 o 
   9   3   1      246.20      256.44     10.76 o 
  10   3   1      165.06      183.71      8.79 o 
  11   3   1      121.24      118.56      8.52 o 
  12   3   1      287.17      284.66     11.60 o 
  13   3   1       36.66       42.04      9.03 o 
  14   3   1      469.69      501.57     23.39 o 
  15   3   1       40.61       53.39      9.44 o 
  16   3   1      150.39      143.65     10.92 o 
   1   4   1      124.72      124.27     10.22 o 
   2   4   1      280.90      264.14      9.70 o 
   3   4   1       32.54       38.59      4.92 o 
   4   4   1      238.89      266.08      7.71 o 
   5   4   1       98.46       92.64      6.94 o 
   6   4   1      127.51      126.73      8.25 o 
   7   4   1       19.40       12.34      4.21 o 
   8   4   1       39.96       35.00      5.36 o 
   9   4   1      235.00      242.86     11.35 o 
  10   4   1       31.28       30.38      5.65 o 
  11   4   1       48.24       61.74      8.59 o 
  12   4   1      154.77      135.25     14.66 o 
  13   4   1       23.50        9.65      7.53 o 
   0   5   1      152.90      148.00     13.93 o 
   1   5   1       51.50       60.80      6.74 o 
   2   5   1       14.09        4.20      5.76 o 
   3   5   1        7.06        8.65      6.06 o 
   4   5   1       19.05       26.89      7.36 o 
   5   5   1       18.06        9.68      6.69 o 
   6   5   1       18.75       18.54      7.84 o 
   7   5   1       85.50       83.28     12.09 o 
   8   5   1      131.30      124.24     14.76 o 
  12   0   2      836.34      804.86     23.86 o 
  14   0   2     1430.88     1410.63     36.43 o 
  16   0   2      381.51      406.54     18.20 o 
   1   1   2     1612.39     1573.29     20.31 o 
   2   1   2     1499.77     1506.57     29.09 o 
   4   1   2      823.66      867.47     12.33 o 
   5   1   2      700.87      722.25     14.28 o 
   6   1   2      178.02      180.34      5.93 o 
   7   1   2      308.87      314.62      9.13 o 
   9   1   2      686.55      702.32     17.24 o 
  10   1   2      103.62      108.39      7.19 o 
  11   1   2       52.61       57.95      6.33 o 
  12   1   2      257.53      258.91      9.43 o 
  13   1   2      681.30      662.54     23.31 o 
  14   1   2      146.14      136.45     10.22 o 
  15   1   2      303.11      291.28     11.78 o 
  16   1   2       32.50       37.61     10.08 o 
  17   1   2       87.69       90.60      8.49 o 
  18   1   2      291.78      304.24     16.99 o 
   0   2   2      377.54      391.94     12.43 o 
   1   2   2      701.46      678.66     20.74 o 
   2   2   2       30.39       30.33      1.72 o 
   3   2   2      128.31      140.29      5.19 o 
   5   2   2     1154.69     1131.99     18.90 o 
   6   2   2      159.48      153.78      6.42 o 
   7   2   2      526.32      500.99     11.86 o 
   8   2   2      291.90      301.67      9.52 o 
   9   2   2      225.51      220.61     12.39 o 
  10   2   2        0.68       -0.41      4.23 o 
  11   2   2      129.74      162.54     11.72 o 
  12   2   2      106.79      106.72     11.10 o 
  13   2   2      270.17      259.44     15.10 o 
  14   2   2       60.90       45.86      8.76 o 
  15   2   2      263.03      244.41     15.95 o 
  16   2   2       63.47       50.29      7.72 o 
  17   2   2      417.15      468.94     16.50 o 
   1   3   2       27.83       23.74      2.46 o 
   2   3   2       13.71       14.90      2.27 o 
   3   3   2      648.57      679.49     11.04 o 
   4   3   2      105.85      105.51      4.44 o 
   5   3   2      157.80      152.95     11.14 o 
   6   3   2      644.68      636.05     14.49 o 
   7   3   2       59.58       54.41      5.30 o 
   8   3   2       14.21       20.88      3.99 o 
   9   3   2      253.92      246.07      9.85 o 
  10   3   2      185.88      164.14     12.21 o 
  11   3   2       91.03       98.22     11.28 o 
  12   3   2      172.35      154.01     14.08 o 
  13   3   2      487.25      514.20     22.91 o 
  14   3   2       12.50        4.07      5.98 o 
  15   3   2       36.79       33.88      9.49 o 
  16   3   2       72.48       76.86      8.46 o 
   0   4   2      223.82      210.59     12.22 o 
   1   4   2       56.51       51.02      5.08 o 
   2   4   2      463.50      466.47     12.73 o 
   3   4   2       27.36       28.64      5.75 o 
   4   4   2      140.17      141.79     15.67 o 
   5   4   2       27.47       25.23      4.66 o 
   6   4   2      232.17      217.40      9.30 o 
   7   4   2       21.06       14.61      4.16 o 
   8   4   2     1022.69      990.48     21.95 o 
   9   4   2       31.63       31.15      7.62 o 
  10   4   2       77.61       75.72     11.28 o 
  11   4   2       34.83       33.05      8.76 o 
  12   4   2       61.10       71.05     11.02 o 
  13   4   2       10.66       -0.31      6.30 o 
   1   5   2      165.54      155.25     14.16 o 
   2   5   2       29.73       48.27      8.90 o 
   3   5   2      290.21      301.33     17.46 o 
   4   5   2       89.63      101.04     12.27 o 
   5   5   2       30.92       35.24      8.68 o 
   6   5   2       21.83       15.70      7.54 o 
   7   5   2      113.24      107.19     13.28 o 
  14   0   3      157.30      176.80     11.30 o 
  16   0   3      140.77      138.01     11.19 o 
   0   1   3     1600.70     1548.77     27.94 o 
   1   1   3      895.30      865.53     11.62 o 
   7   1   3      735.70      800.74     16.99 o 
   9   1   3      282.41      303.23     10.30 o 
  10   1   3     1191.04     1175.80     25.79 o 
  11   1   3       60.04       61.41      6.19 o 
  15   1   3      202.99      196.85      9.72 o 
  16   1   3      429.46      440.71     15.00 o 
  17   1   3       55.90       55.11      7.07 o 
  18   1   3       30.20       38.11      6.71 o 
   1   2   3     1744.62     1681.34     32.95 o 
   2   2   3       75.65       80.17      3.62 o 
   3   2   3      265.51      264.52      6.41 o 
   4   2   3       16.52       19.37      2.27 o 
   5   2   3     2812.28     2712.02     54.97 o 
   6   2   3      105.15      102.17      8.34 o 
   7   2   3      710.23      678.41     20.90 o 
   8   2   3        8.27       10.33      4.65 o 
   9   2   3       45.30       49.10      7.42 o 
  10   2   3       46.58       50.31      7.74 o 
  11   2   3     1818.84     1758.73     43.73 o 
  12   2   3       66.28       69.12      9.63 o 
  13   2   3      184.89      187.54     13.92 o 
  14   2   3        6.89        6.95      6.95 o 
  15   2   3      575.02      529.68     23.60 o 
  16   2   3       18.10       15.61      8.09 o 
  17   2   3      321.77      344.59     14.42 o 
   0   3   3     1415.44     1376.90     30.93 o 
   1   3   3       76.94       77.08      4.93 o 
   2   3   3      272.26      270.63      6.39 o 
   3   3   3      171.15      171.72      6.32 o 
   4   3   3      208.00      206.71      5.76 o 
   5   3   3       95.78      105.63      9.50 o 
   6   3   3     1003.45      972.04     27.55 o 
   7   3   3      339.83      340.44     15.72 o 
   8   3   3      198.09      204.45     12.52 o 
   9   3   3      181.73      181.03     12.57 o 
  10   3   3      581.85      602.62     22.81 o 
  11   3   3       62.10       70.28      9.98 o 
  12   3   3      187.25      182.63     14.03 o 
  13   3   3       42.92       29.94      8.38 o 
  14   3   3       68.06       79.32     11.53 o 
  15   3   3      162.69      160.74     16.01 o 
   1   4   3      223.42      230.44      8.75 o 
   2   4   3      241.84      274.00     13.88 o 
   3   4   3       29.40       24.75      6.04 o 
   4   4   3      247.29      224.85     13.32 o 
   5   4   3       15.94       19.39      6.08 o 
   6   4   3       14.04       10.31      5.38 o 
   7   4   3       84.21       89.47     10.47 o 
   8   4   3       12.70        9.82      6.19 o 
   9   4   3      198.71      199.38     14.53 o 
  10   4   3      150.56      135.18     14.00 o 
  11   4   3       13.99        9.33      6.44 o 
  12   4   3      115.91       96.97     12.91 o 
   3   5   3        9.60        7.72      5.86 o 
   4   5   3       21.91        5.87      6.16 o 
   5   5   3       30.74       23.02      7.59 o 
   6   5   3       73.64       80.93     11.66 o 
   7   5   3        0.24       -3.73      5.84 o 
  14   0   4      352.62      372.53     15.88 o 
   1   1   4     1050.10     1088.55     18.89 o 
  10   1   4       37.69       32.10      4.51 o 
  16   1   4       82.07       80.39     11.36 o 
  17   1   4       90.62       81.22      8.98 o 
  18   1   4      135.11      160.58     23.81 o 
   1   2   4     1220.68     1252.43     17.90 o 
   2   2   4      437.67      441.56      8.48 o 
   3   2   4      344.20      327.88      7.11 o 
   4   2   4       83.05       89.57      7.05 o 
   5   2   4      444.99      433.01     14.58 o 
   6   2   4      139.76      124.60      8.64 o 
   7   2   4      769.60      777.64     22.72 o 
   8   2   4      119.84      122.42      9.59 o 
   9   2   4      614.55      590.28     20.71 o 
  10   2   4        5.13       11.05      5.64 o 
  11   2   4       89.09       97.26     10.44 o 
  12   2   4       20.48       21.54      6.92 o 
  13   2   4      157.47      148.17     13.89 o 
  14   2   4       63.59       69.06     10.59 o 
  15   2   4      182.87      185.93     14.68 o 
  16   2   4      119.18      117.48     13.73 o 
  17   2   4       54.21       66.56     11.60 o 
   1   3   4      276.03      284.47      7.95 o 
   2   3   4       30.00       39.48      5.32 o 
   3   3   4      457.85      479.80     16.30 o 
   4   3   4      118.86      115.11      8.79 o 
   5   3   4      723.87      685.36     21.59 o 
   6   3   4      324.62      300.98     14.37 o 
   7   3   4       32.45       26.12      6.21 o 
   8   3   4       85.90       79.49      9.34 o 
   9   3   4       53.53       61.37      8.85 o 
  10   3   4      183.60      176.89     13.15 o 
  11   3   4      132.53      135.17     13.18 o 
  12   3   4      122.86      124.19     13.00 o 
  13   3   4      205.93      202.39     15.51 o 
  14   3   4       42.24       38.59      9.24 o 
  15   3   4       77.99       71.46     11.87 o 
   1   4   4       66.84       68.96      8.25 o 
   2   4   4      324.84      337.58     15.49 o 
   3   4   4       65.72       62.94      8.34 o 
   4   4   4      526.40      531.12     20.44 o 
   5   4   4      125.90      126.28     11.71 o 
   6   4   4      134.92      147.65     11.68 o 
   7   4   4        9.50       14.01      6.20 o 
   8   4   4      364.70      387.61     18.63 o 
   9   4   4       11.64       16.33      6.44 o 
  10   4   4      363.31      341.12     18.94 o 
  11   4   4       35.01       34.78      8.97 o 
  12   4   4       50.16       52.37     10.75 o 
   5   5   4      119.72      116.65     13.15 o 
   6   5   4      123.63      110.86     13.14 o 
   7   5   4      151.84      184.98     16.63 o 
   1   1   5        6.11        2.89      1.48 o 
  17   1   5       46.94       43.68      6.77 o 
  18   1   5      236.69      230.51     12.54 o 
   1   2   5      423.80      427.53      8.28 o 
   2   2   5      350.60      377.17     10.98 o 
   3   2   5     2590.50     2543.25     32.71 o 
   4   2   5       44.64       52.45      6.10 o 
   5   2   5       66.64       65.24      6.80 o 
   6   2   5      296.27      284.07     12.85 o 
   7   2   5     3248.51     3121.99     62.91 o 
   8   2   5       10.83        6.49      4.64 o 
   9   2   5      200.60      197.14     12.45 o 
  10   2   5      144.86      148.74     11.85 o 
  11   2   5       69.84       59.32      8.96 o 
  12   2   5       13.95       23.02      7.40 o 
  13   2   5     1396.45     1339.60     39.24 o 
  14   2   5       20.64        5.03      6.98 o 
  15   2   5      221.76      208.78     15.92 o 
  16   2   5       13.50       12.64      8.30 o 
  17   2   5        0.51       -1.81      7.21 o 
   0   3   5      147.01      149.83      8.33 o 
   1   3   5      651.87      674.98     13.05 o 
   2   3   5      834.25      853.18     22.64 o 
   3   3   5      199.45      204.58     10.51 o 
   4   3   5     1855.84     1845.34     41.08 o 
   5   3   5       39.72       39.36      6.58 o 
   6   3   5       10.67       13.38      5.37 o 
   7   3   5       32.11       30.44      6.59 o 
   8   3   5      599.73      596.83     21.82 o 
   9   3   5      163.96      161.53     12.28 o 
  10   3   5       74.86       60.92      9.25 o 
  11   3   5      184.00      183.84     13.51 o 
  12   3   5      367.86      403.80     20.44 o 
  13   3   5       56.29       50.71     10.51 o 
  14   3   5      165.54      165.29     16.21 o 
  15   3   5       94.45       89.83     13.40 o 
   2   4   5      651.26      676.79     21.87 o 
   3   4   5        3.71        0.12      4.15 o 
   4   4   5      489.99      525.98     20.39 o 
   5   4   5       22.97       28.34      6.75 o 
   6   4   5       59.14       54.87      8.71 o 
   7   4   5      111.32       99.37     11.32 o 
   8   4   5       24.14       17.42      6.37 o 
   9   4   5       78.78       91.80     11.18 o 
  10   4   5        4.91       -4.14      5.72 o 
  11   4   5       91.97      101.78     12.73 o 
  12   4   5       54.71       94.72     12.99 o 
   1   2   6     1209.28     1235.06     18.39 o 
   2   2   6      322.40      323.27     11.42 o 
   3   2   6      116.05      115.49      7.85 o 
   4   2   6      178.74      174.00      9.35 o 
   5   2   6      553.52      550.15     17.56 o 
   6   2   6      268.24      254.90     12.18 o 
   7   2   6      945.01      954.83     26.63 o 
   8   2   6       60.15       56.49      7.72 o 
   9   2   6      407.84      401.51     17.46 o 
  10   2   6      104.64       91.35     10.20 o 
  11   2   6       37.13       46.63      8.68 o 
  12   2   6       86.24       96.60     11.67 o 
  13   2   6      166.93      161.37     14.93 o 
  14   2   6       44.16       20.37      8.55 o 
  15   2   6      140.96      122.19     14.15 o 
  16   2   6       15.94       22.90      8.88 o 
   1   3   6      236.98      231.93     10.46 o 
   2   3   6      168.01      174.81      9.62 o 
   3   3   6      223.10      210.56     10.88 o 
   4   3   6      199.53      198.55     10.99 o 
   5   3   6      786.68      776.26     23.34 o 
   6   3   6      398.42      367.90     15.94 o 
   7   3   6       60.89       61.61      8.28 o 
   8   3   6      176.77      206.50     13.11 o 
   9   3   6       43.02       37.78      7.89 o 
  10   3   6      131.23      154.59     12.28 o 
  11   3   6      189.93      170.07     13.44 o 
  12   3   6       77.11       74.77     11.23 o 
  13   3   6       89.85       88.79     12.54 o 
  14   3   6       29.49       27.80      9.60 o 
   4   4   6      687.29      684.79     23.15 o 
   5   4   6       38.01       25.81      6.65 o 
   6   4   6      185.29      183.42     12.89 o 
   7   4   6       15.32       14.16      6.47 o 
   8   4   6      158.14      156.53     12.81 o 
   9   4   6        2.44       -1.48      5.65 o 
  10   4   6      463.56      491.31     22.91 o 
  11   4   6        5.23        0.77      6.67 o 
   1   2   7     1194.07     1215.98     25.59 o 
   2   2   7      103.51      105.28      7.08 o 
   3   2   7      544.14      551.47     16.09 o 
   4   2   7       66.35       64.73      6.97 o 
   5   2   7     1281.14     1247.04     29.89 o 
   6   2   7       38.57       41.78      6.78 o 
   7   2   7      974.29      998.80     27.76 o 
   8   2   7        7.81       10.83      5.62 o 
   9   2   7       64.74       67.04      9.27 o 
  10   2   7       22.71       13.16      6.31 o 
  11   2   7     1160.80     1149.51     34.55 o 
  12   2   7        1.49       -6.96      5.18 o 
  13   2   7      324.65      354.69     19.70 o 
  14   2   7       38.74       46.23     10.00 o 
  15   2   7      464.87      435.34     23.44 o 
  16   2   7       26.34       23.75      9.09 o 
   2   3   7      106.17      109.70      7.94 o 
   3   3   7       25.57       23.57      5.26 o 
   4   3   7      732.28      738.58     21.98 o 
   5   3   7      170.16      157.35     10.79 o 
   6   3   7      280.80      277.01     13.84 o 
   7   3   7      314.63      309.53     15.20 o 
   8   3   7      286.92      280.34     15.28 o 
   9   3   7      181.63      173.07     13.13 o 
  10   3   7      327.19      308.97     17.48 o 
  11   3   7       25.71       44.50      9.26 o 
  12   3   7      298.54      316.09     18.86 o 
  13   3   7       21.29       23.13      8.84 o 
  14   3   7       55.05       42.60     10.34 o 
   6   4   7        9.38        9.57      6.11 o 
   7   4   7      104.10      113.87     11.75 o 
   8   4   7       25.49       10.68      6.45 o 
   9   4   7       45.03       47.72      9.42 o 
  10   4   7      111.04      104.93     12.79 o 
  11   4   7       26.55       16.59      7.80 o 
   1   2   8      574.15      578.34     15.33 o 
   2   2   8      120.58      132.51      7.87 o 
   3   2   8       16.91       19.23      4.71 o 
   4   2   8       16.12       14.12      4.62 o 
   5   2   8       52.14       62.00      7.45 o 
   6   2   8      138.87      137.71     10.20 o 
   7   2   8      327.40      327.69     15.16 o 
   8   2   8        3.71       -1.65      4.94 o 
   9   2   8      152.77      160.95     12.34 o 
  10   2   8        8.61        5.42      6.03 o 
  11   2   8       67.52       77.70     10.88 o 
  12   2   8        5.61        7.25      7.33 o 
  13   2   8      206.84      214.11     16.46 o 
  14   2   8      100.53       92.67     12.97 o 
  15   2   8      340.52      344.70     20.82 o 
   4   3   8      140.25      146.11     10.14 o 
   5   3   8       19.07       25.18      5.69 o 
   6   3   8      141.87      127.04     11.12 o 
   7   3   8       71.38       70.23      9.24 o 
   8   3   8       18.20       14.49      6.29 o 
   9   3   8       88.41       95.55     11.16 o 
  10   3   8      118.37      118.91     12.69 o 
  11   3   8       58.29       79.79     11.46 o 
  12   3   8      224.71      229.81     16.65 o 
  13   3   8      362.27      387.07     21.59 o 
   8   4   8      778.45      769.40     27.76 o 
   9   4   8       24.54       18.13      7.63 o 
  10   4   8       18.64       12.44      7.52 o 
   2   2   9      151.93      162.48      8.78 o 
   3   2   9     1416.69     1404.00     31.61 o 
   4   2   9        2.28        7.84      4.34 o 
   5   2   9     1399.66     1363.45     33.13 o 
   6   2   9       41.71       47.35      7.20 o 
   7   2   9      503.70      498.87     18.96 o 
   8   2   9       12.02       10.22      5.92 o 
   9   2   9      195.22      212.29     13.88 o 
  10   2   9       50.12       60.14      9.75 o 
  11   2   9      856.55      853.22     29.62 o 
  12   2   9       88.77       79.95     11.19 o 
  13   2   9      247.04      237.36     17.72 o 
  14   2   9       10.12       10.39      8.84 o 
  15   2   9      175.42      170.03     17.72 o 
   6   3   9      470.51      445.89     18.12 o 
   7   3   9      322.95      308.41     15.78 o 
   8   3   9      211.34      216.51     13.81 o 
   9   3   9      186.69      205.87     14.05 o 
  10   3   9       46.28       41.76      9.16 o 
  11   3   9       52.53       63.91     10.63 o 
  12   3   9      125.84      119.95     14.20 o 
  13   3   9        0.65        5.13      7.33 o 
   4   2  10      256.33      254.81     11.93 o 
   5   2  10       73.92       60.73      7.76 o 
   6   2  10       41.99       44.13      7.27 o 
  10   2  10        1.65        5.30      6.69 o 
  11   2  10       31.72       33.81      9.16 o 
  12   2  10      145.49      120.80     13.50 o 
  13   2  10        4.61        5.20      8.18 o 
  14   2  10       31.84       33.26     10.55 o 
   7   3  10       25.79        9.36      6.33 o 
   8   3  10       39.76       40.92      8.18 o 
   9   3  10       46.48       50.64      9.18 o 
  10   3  10      142.61      131.98     13.59 o 
  11   3  10      125.95      106.51     13.14 o 
  12   3  10       43.10       29.40      9.68 o 
   5   2  11      114.97      119.40     10.15 o 
  11   2  11      127.87      140.97     14.77 o 
  12   2  11       17.05       15.10      8.77 o 
  13   2  11      428.15      494.60     24.56 o 
  10   3  11       51.38       42.40      9.46 o 
  11   3  11       46.59       39.09      9.97 o 
  11   2  12       21.69       25.05      9.04 o 
  12   2  12       95.69       82.82     13.20 o 
  11   2  13      758.31      733.99     29.18 o 
                                                 
